# Supplementary material for: Mariner Transposons Contain a Silencer: Possible Role of the Polycomb Repressive Complex 2
Source: PLoS Genet. 2016 Mar 3;12(3):e1005902. doi: 10.1371/journal.pgen.1005902 (PMC4777549; doi:10.1371/journal.pgen.1005902)
Supplement: S1 Table — (XLSX) [file pgen.1005902.s014.xlsx]

## Sheet: Legend
Table S1. Inventories of putative silencers contained in Hsmar1 (S1a) and Hsmar2 (S1b). In column A is supplied the name of the TE, in B the chromosome in which it is located, in C its 5’ end, in D its 3’ end, in E the number of fragments (HSP), and in F its strand orientation. Columns G to J described the features of each silencer with in G the 5’ end, in H its 3’ end, in I its size, in J its pr…

## Sheet: S1a. Hsmar1
TE	chr	start.hsmar1	end.hsmar1	nhsps	strand.hsmar1	start.silencer	end.silencer	width.silencer	type.silencer	Dnd41	GM12878	H1.hESC	HeLa.S3	HepG2	HMEC	HSMM	HSMMtube	HUVEC	K562	NH.A	NHDF.Ad	NHEK	NHLF	Sil location in genes	gene.id
HSMAR1	chr1	66090206	66090244	1	+	66090206	66090244	39	Sil-	P	ucs	ucs	P/H	ucs	ucs	ucs	ucs	ucs	ucs	ucs	ucs	ucs	ucs	1	LEPR
HSMAR1	chr1	69237493	69238750	1	-	69237571	69237851	281	Sil+	H	ucs	ucs	H	H	P	H	ucs	H	H	H	H	ucs	H	0
HSMAR1	chr1	72229981	72231254	1	+	72230880	72231178	299	Sil+	T	ucs	ucs	H	H	ucs	P	ucs	ucs	H	ucs	ucs	ucs	ucs	0
HSMAR1	chr1	74062861	74064112	1	+	74063757	74064038	282	Sil+	H	ucs	ucs	H	H	ucs	H	ucs	ucs	H	H	ucs	ucs	H	0
HSMAR1	chr1	74457167	74458433	1	+	74458066	74458359	294	Sil+	ucs	ucs	ucs	H	H	P	H	ucs	H	H	H	H	H	H	0
HSMAR1	chr1	81618250	81619518	1	+	81619149	81619442	294	Sil+	H	P	T	ucs	H	ucs	H	H	ucs	H	HT	H	ucs	H	0
HSMAR1	chr1	83439676	83440969	1	-	83439754	83440078	325	Sil+	ucs	P	H	H	H	P	ucs	ucs	P	H	H	ucs	ucs	H	0
HSMAR1	chr1	91083285	91084886	2	-	91083363	91083994	632	U	ucs	P	ucs	P/H	ucs	ucs	ucs	P	H	ucs	H	H	ucs	H	0
HSMAR1	chr1	91609529	91610764	1	-	91609607	91609865	259	Sil+	P	P	ucs	H	ucs	ucs	ucs	ucs	ucs	P	ucs	ucs	ucs	ucs	0
HSMAR1	chr1	93474553	93475826	1	-	93474629	93474927	299	Sil+	T	P	T	ucs	P	ucs	P	P	P	ucs	P	P	P	P	0
HSMAR1	chr1	105328593	105330092	2	-	105328671	105328974	304	Sil+	ucs	P	ucs	H	H	H	ucs	P	H	ucs	ucs	H	H	H	0
HSMAR1	chr1	105631105	105632337	1	+	105632003	105632266	264	Sil+	H	ucs	ucs	H	H	H	ucs	ucs	H	H	H	H	H	H	0
HSMAR1	chr1	105674196	105675279	1	-	105674196	105675279	1084	Sil-	ucs	ucs	ucs	H	H	H	ucs	ucs	H	H	H	H	H	H	0
HSMAR1	chr1	11967791	11967833	1	-	11967791	11967833	43	Sil-	T	T	T	T	HT	T	HT	HT	HT	HT	HT	HT	HT	HT	0
HSMAR1	chr1	107420053	107421205	2	+	107420053	107421205	1153	Sil-	ucs	P	ucs	H	H	ucs	ucs	ucs	H	H	ucs	H	ucs	H	0
HSMAR1	chr1	107421184	107421528	1	+	107421184	107421528	345	Sil-	ucs	P	ucs	H	H	P	ucs	ucs	H	H	ucs	H	ucs	H	0
HSMAR1	chr1	147279983	147281250	1	-	147280057	147280351	295	Sil+	P	P	T	P/H	P	P	P	P/H	P	P	H	P	P	P	0
HSMAR1	chr1	13969357	13970973	2	-	13969434	13969768	335	Sil+	P/H	H	H	P/H	P	H	ucs	H	H	P	H	ucs	P/H	H	0
HSMAR1	chr1	152870247	152871516	1	-	152870314	152870617	304	Sil+	P	P/H	H	P/H	P	ucs	P	P	ucs	ucs	H	P/H	P	P	0
HSMAR1	chr1	155484192	155484680	2	+	155484192	155484680	489	Sil-	ucs	H	ucs	H	ucs	ucs	ucs	ucs	ucs	T	ucs	T	ucs	ucs	0
HSMAR1	chr1	155484677	155485685	2	+	155484984	155485291	308	Sil+	ucs	H	ucs	H	ucs	ucs	ucs	ucs	ucs	T	ucs	T	ucs	ucs	0
HSMAR1	chr1	158528000	158528655	2	-	158528000	158528655	656	Sil-	P/H	P	H	P	H	P	ucs	P	ucs	ucs	H	H	H	H	0
HSMAR1	chr1	158528651	158529287	1	+	158528922	158529212	291	Sil+	P/H	P	H	P	H	P	ucs	P	ucs	ucs	H	H	H	H	0
HSMAR1	chr1	168878218	168879517	1	+	168879117	168879445	329	Sil+	P	P	ucs	ucs	ucs	ucs	P	ucs	P	P	ucs	P	ucs	ucs	0
HSMAR1	chr1	182198754	182198792	1	+	182198754	182198792	39	Sil-	HT	P	ucs	P	ucs	ucs	P/H	P/H	ucs	H	H	ucs	P	ucs	0
HSMAR1	chr1	185050201	185052123	3	-	185050279	185050908	630	U	ucs	P/H	ucs	ucs	ucs	ucs	ucs	ucs	ucs	H	ucs	H	P	H	0
HSMAR1	chr1	187393882	187393893	1	+	187393882	187393893	12	Sil-	ucs	ucs	ucs	H	H	ucs	H	ucs	ucs	H	H	H	ucs	H	0
HSMAR1	chr1	188430154	188431416	1	-	188430232	188430526	295	Sil+	ucs	ucs	ucs	H	ucs	ucs	H	ucs	ucs	H	ucs	H	H	H	0
HSMAR1	chr1	188541565	188542272	1	-	188541565	188542272	708	Sil-	H	ucs	ucs	ucs	ucs	ucs	H	ucs	ucs	H	ucs	P/H	H	H	0
HSMAR1	chr1	190586475	190587755	2	-	190586553	190586828	276	Sil+	H	ucs	ucs	H	ucs	ucs	H	ucs	ucs	H	ucs	H	H	H	0
HSMAR1	chr1	195366987	195368314	1	-	195367059	195367415	357	Sil+	H	ucs	ucs	H	ucs	ucs	H	ucs	H	H	ucs	ucs	H	H	0
HSMAR1	chr1	204594489	204594533	1	-	204594489	204594533	45	Sil-	P	P	T/H	P	P	P	P/H	P/H	P	P/H	P/H	P	P	P	1	LRRN2
HSMAR1	chr1	209931060	209931120	1	-	209931060	209931120	61	Sil-	HT	P/T/H	P	P/H	P	H	P/H	P/H	P	P/H	P/H	P/H	P	P/H	0
HSMAR1	chr1	211723527	211724797	1	+	211724424	211724723	300	Sil+	P	P	ucs	P/T/H	P	P	P/H	P/H	T	H	P	P	P	P	0
HSMAR1	chr1	213721437	213721485	1	+	213721437	213721485	49	Sil-	P	P	H	P	ucs	ucs	P	P/H	ucs	ucs	H	H	P	H	0
HSMAR1	chr1	218190339	218191617	1	+	218191238	218191542	305	Sil+	H	P	ucs	ucs	H	P	P	P	H	H	ucs	H	P/H	H	0
HSMAR1	chr1	218960451	218961724	1	-	218960529	218960825	297	Sil+	ucs	P	ucs	ucs	ucs	H	H	H	P	H	H	P/H	ucs	H	0
HSMAR1	chr1	219280169	219281450	1	+	219281068	219281374	307	Sil+	H	P/H	ucs	ucs	ucs	ucs	H	H	ucs	P/H	H	T/H	ucs	H	0
HSMAR1	chr1	223356983	223357346	1	-	223356983	223357346	364	Sil-	P	P	ucs	P	P	HT	P	P	P	P/H	P/H	P	P	P	0
HSMAR1	chr1	247256485	247258326	3	+	247257660	247258250	591	U	ucs	H	H	H	P	H	H	H	H	H	H	H	H	H	0
HSMAR1	chr1	27499664	27500000	1	-	27499664	27500000	337	Sil-	ucs	ucs	ucs	ucs	ucs	ucs	ucs	ucs	ucs	ucs	ucs	ucs	ucs	ucs	0
HSMAR1	chr1	27500003	27500852	1	-	27500003	27500852	850	Sil-	ucs	ucs	ucs	ucs	ucs	ucs	ucs	P	ucs	ucs	ucs	ucs	ucs	ucs	0
HSMAR1	chr1	40745007	40746603	2	-	40745085	40745404	320	Sil+	T	P	ucs	ucs	ucs	ucs	ucs	ucs	ucs	ucs	ucs	ucs	P	ucs	0
HSMAR1	chr1	41768537	41769791	1	-	41768610	41768916	307	Sil+	P	P	HT	P/H	P	P	P	P/H	P	P/H	P/H	P	P/H	P	0
HSMAR1	chr1	45688196	45688656	1	+	45688196	45688656	461	Sil-	P	P	ucs	ucs	P	P	P	P	P	P	P	P	P	P	0
HSMAR1	chr1	45689569	45690710	2	+	45690307	45690635	329	Sil+	P	P	ucs	ucs	P	ucs	P	ucs	P	P	P	P	P	P	0
HSMAR1	chr1	46283458	46285011	2	-	46283536	46283811	276	Sil+	T/H	P/H	ucs	H	ucs	ucs	P	ucs	ucs	H	ucs	ucs	ucs	ucs	0
HSMAR1	chr10	1669019	1669062	1	-	1669019	1669062	44	Sil-	HT	ucs	ucs	ucs	P	H	H	H	H	P	H	H	H	H	0
HSMAR1	chr10	1817603	1817684	1	+	1817603	1817684	82	Sil-	ucs	P	ucs	ucs	P	H	H	ucs	H	P	H	H	H	H	0
HSMAR1	chr10	3599024	3599057	1	+	3599024	3599057	34	Sil-	ucs	P	ucs	T	P	ucs	T	T	ucs	T/H	P	P	ucs	HT	0
HSMAR1	chr10	5282844	5284005	1	+	5283731	5283985	255	Sil+	ucs	P	ucs	ucs	T/H	P	ucs	ucs	ucs	P	ucs	P	P	P	0
HSMAR1	chr10	7050784	7052079	1	+	7051683	7052008	326	Sil+	HT	P/H	ucs	P	ucs	ucs	ucs	P/H	H	H	ucs	H	P	H	0
HSMAR1	chr10	10798251	10798282	1	+	10798251	10798282	32	Sil-	P	P	ucs	ucs	H	H	P	ucs	ucs	ucs	P/H	ucs	ucs	P	0
HSMAR1	chr10	13577237	13577248	1	+	13577237	13577248	12	Sil-	P	P	ucs	P	P	P	P	P	P	P	P	P	HT	P	0
HSMAR1	chr10	14430912	14432190	1	+	14431811	14432118	308	Sil+	P	P/T/H	T	P	P	P	P/T/H	T/H	P	P	P/H	P/T/H	P	P/H	0
HSMAR1	chr10	18801495	18802758	1	-	18801569	18801860	292	Sil+	ucs	ucs	ucs	ucs	ucs	ucs	ucs	ucs	H	ucs	ucs	ucs	ucs	P	1	CACNB2
HSMAR1	chr10	31080783	31080822	1	-	31080783	31080822	40	Sil-	T	P	ucs	ucs	P	P	P	ucs	HT	P	HT	ucs	P	P	0
HSMAR1	chr10	31310384	31311984	2	+	31311596	31311908	313	Sil+	ucs	P/H	ucs	ucs	P	ucs	ucs	ucs	ucs	P	H	ucs	ucs	ucs	1	ZNF438
HSMAR1	chr10	48339091	48340360	1	-	48339164	48339461	298	Sil+	P	P	ucs	P	P	P	P	P	P	P/H	P/H	P	ucs	P	0
HSMAR1	chr10	53571808	53573113	1	-	53571885	53572214	330	Sil+	ucs	P	ucs	ucs	ucs	ucs	P	P	ucs	H	ucs	ucs	ucs	ucs	0
HSMAR1	chr10	55276063	55276095	1	-	55276063	55276095	33	Sil-	H	ucs	H	ucs	ucs	ucs	ucs	ucs	ucs	H	ucs	H	ucs	H	0
HSMAR1	chr10	57111866	57113137	1	+	57112761	57113062	302	Sil+	ucs	ucs	ucs	H	ucs	P	ucs	ucs	ucs	H	ucs	ucs	ucs	H	0
HSMAR1	chr10	66262901	66262916	1	+	66262901	66262916	16	Sil-	ucs	ucs	ucs	H	ucs	ucs	ucs	ucs	ucs	P/T/H	ucs	H	H	ucs	0
HSMAR1	chr10	67112311	67113635	1	-	67112385	67112736	352	Sil+	ucs	ucs	ucs	H	ucs	ucs	P	ucs	ucs	H	ucs	ucs	ucs	H	0
HSMAR1	chr10	70874245	70875831	2	+	70875144	70875441	298	Sil+	P	ucs	ucs	ucs	P	ucs	P	ucs	P	P/T/H	P	P	P	P	0
HSMAR1	chr10	86915911	86917180	1	+	86916810	86917105	296	Sil+	P	ucs	ucs	ucs	ucs	ucs	ucs	ucs	P/H	H	ucs	ucs	ucs	H	0
HSMAR1	chr10	93379003	93380267	1	-	93379081	93379368	288	Sil+	P	P	ucs	T/H	ucs	ucs	P/T/H	HT	ucs	ucs	HT	T/H	ucs	P/H	0
HSMAR1	chr10	93469050	93469084	1	+	93469050	93469084	35	Sil-	P	P	ucs	ucs	ucs	P	P	ucs	P	ucs	P	P	ucs	P	0
HSMAR1	chr10	97611025	97611065	1	-	97611025	97611065	41	Sil-	P	P/T/H	ucs	P	ucs	ucs	ucs	ucs	ucs	ucs	ucs	ucs	ucs	ucs	0
HSMAR1	chr10	115268286	115269869	2	+	115269482	115269794	313	Sil+	P	P	ucs	P/T/H	P	P	ucs	P	P	ucs	P/H	P	ucs	P	0
HSMAR1	chr10	122378683	122379957	1	+	122379580	122379881	302	Sil+	P	P/H	ucs	P/H	ucs	P	ucs	P	ucs	ucs	P	H	P	H	0
HSMAR1	chr10	122633654	122633687	1	+	122633654	122633687	34	Sil-	P	P	ucs	P	ucs	ucs	ucs	ucs	ucs	ucs	ucs	ucs	ucs	ucs	1	BRWD2
HSMAR1	chr10	130391791	130393065	1	-	130391866	130392166	301	Sil+	P	P	ucs	P/H	P	H	ucs	ucs	H	H	H	H	H	H	0
HSMAR1	chr11	4882636	4882681	1	+	4882636	4882681	46	Sil-	P	ucs	ucs	ucs	ucs	ucs	ucs	ucs	H	ucs	ucs	ucs	ucs	ucs	0
HSMAR1	chr11	6109537	6110822	1	+	6110436	6110746	311	Sil+	ucs	ucs	ucs	ucs	ucs	ucs	ucs	ucs	P	ucs	H	ucs	ucs	ucs	0
HSMAR1	chr11	9577785	9579087	1	+	9578682	9579011	330	Sil+	ucs	P	HT	ucs	ucs	ucs	ucs	ucs	ucs	ucs	ucs	ucs	ucs	ucs	0
HSMAR1	chr11	9950273	9951480	1	+	9951162	9951468	307	Sil+	ucs	P	ucs	ucs	ucs	ucs	ucs	ucs	ucs	P	ucs	ucs	ucs	ucs	0
HSMAR1	chr11	9951729	9951804	1	+	9951729	9951804	76	Sil-	ucs	P	ucs	ucs	ucs	ucs	ucs	ucs	ucs	P	ucs	ucs	ucs	ucs	1	SBF2
HSMAR1	chr11	24426993	24429121	3	+	24428728	24429046	319	Sil+	H	ucs	ucs	ucs	ucs	ucs	ucs	ucs	ucs	H	ucs	H	H	H	0
HSMAR1	chr11	25607393	25608947	2	-	25607471	25608049	579	U	H	ucs	ucs	P	ucs	ucs	H	ucs	H	H	H	ucs	ucs	H	0
HSMAR1	chr11	33853714	33855036	1	+	33854613	33854963	351	Sil+	P	P/H	ucs	P	P	ucs	P/H	P/H	P	P	P	P	P	P	0
HSMAR1	chr11	34837932	34838006	1	-	34837932	34838006	75	Sil-	P/H	P/T/H	ucs	ucs	ucs	ucs	P/H	H	P/H	P/H	P	P	ucs	ucs	0
HSMAR1	chr11	39132557	39133844	1	+	39133455	39133768	314	Sil+	H	ucs	ucs	ucs	H	H	ucs	ucs	H	H	H	H	H	H	0
HSMAR1	chr11	49535370	49535559	1	+	49535370	49535559	190	Sil-	ucs	ucs	H	ucs	ucs	ucs	ucs	ucs	H	ucs	ucs	H	ucs	ucs	0
HSMAR1	chr11	55383885	55385419	2	+	55384784	55385036	253	Sil+	H	ucs	ucs	ucs	H	H	ucs	ucs	H	ucs	H	ucs	H	H	0
HSMAR1	chr11	56196019	56197286	1	+	56196917	56197213	297	Sil+	H	ucs	ucs	ucs	H	H	H	H	H	H	H	H	H	H	0
HSMAR1	chr11	56584419	56586520	3	+	56585826	56586444	619	U	ucs	ucs	H	ucs	ucs	P	ucs	ucs	H	ucs	H	ucs	P/H	H	0
HSMAR1	chr11	62242982	62244823	3	+	62244442	62244752	311	Sil+	P	ucs	T	ucs	ucs	ucs	ucs	ucs	ucs	ucs	ucs	ucs	ucs	ucs	0
HSMAR1	chr11	62902993	62904039	1	+	62902993	62904039	1047	Sil-	P	P	ucs	P/H	P	ucs	ucs	P	P	ucs	ucs	ucs	ucs	ucs	1	SLC22A24
HSMAR1	chr11	62910423	62910661	1	+	62910423	62910661	239	Sil-	P	P	ucs	P	P	ucs	ucs	P	ucs	ucs	ucs	ucs	ucs	ucs	0
HSMAR1	chr11	86499795	86500000	1	-	86499795	86500000	206	Sil-	P	P	ucs	ucs	P	ucs	P/H	ucs	ucs	P	ucs	ucs	ucs	H	0
HSMAR1	chr11	86500003	86501052	1	-	86500003	86501052	1050	Sil-	P	P	ucs	T	P	ucs	P/H	P	ucs	P	T	ucs	P	H	0
HSMAR1	chr11	88843693	88844201	2	-	88843693	88844201	509	Sil-	ucs	ucs	ucs	ucs	ucs	ucs	ucs	ucs	ucs	ucs	ucs	ucs	ucs	ucs	0
HSMAR1	chr11	99701817	99703064	1	-	99701895	99702165	271	Sil+	ucs	ucs	ucs	H	ucs	ucs	P	ucs	H	H	ucs	H	H	H	1	CNTN5
HSMAR1	chr11	103302251	103303516	1	-	103302329	103302617	289	Sil+	ucs	ucs	ucs	ucs	ucs	ucs	P	ucs	ucs	H	ucs	T	ucs	ucs	0
HSMAR1	chr11	105977048	105978275	1	-	105977126	105977376	251	Sil+	ucs	P	ucs	ucs	ucs	ucs	ucs	ucs	H	P	H	ucs	ucs	H	0
HSMAR1	chr11	108816757	108817954	1	-	108816832	108817057	226	Sil+	ucs	P	T	ucs	ucs	ucs	P/H	P/H	ucs	ucs	P/H	ucs	ucs	ucs	0
HSMAR1	chr11	124819047	124820619	2	-	124819109	124819424	316	Sil+	T/H	P/H	ucs	P	ucs	P	H	H	P	P	H	P/H	T	P	0
HSMAR1	chr11	127668352	127668386	1	+	127668352	127668386	35	Sil-	P	P	ucs	ucs	H	ucs	P	P/H	ucs	H	ucs	ucs	H	H	0
HSMAR1	chr12	2653663	2654926	1	-	2653741	2654027	287	Sil+	P	P	P	P/H	P	P	P/H	P/H	ucs	P	P/H	ucs	P/H	P	1	CACNA1C
HSMAR1	chr12	18322882	18323756	1	-	18322959	18323270	312	Sil+	ucs	ucs	ucs	ucs	H	ucs	ucs	ucs	H	ucs	ucs	ucs	ucs	H	0
HSMAR1	chr12	18332132	18332220	1	-	18322959	18323270	312	Sil+	ucs	ucs	ucs	ucs	H	ucs	ucs	ucs	H	ucs	ucs	ucs	ucs	H	0
HSMAR1	chr12	18323746	18323883	1	+	18323746	18323883	138	Sil-	ucs	ucs	ucs	ucs	H	ucs	ucs	ucs	H	ucs	ucs	ucs	ucs	H	0
HSMAR1	chr12	19026770	19026806	1	-	19026770	19026806	37	Sil-	P	ucs	ucs	ucs	ucs	P	P	P	P	ucs	ucs	ucs	ucs	ucs	0
HSMAR1	chr12	22109823	22111054	1	+	22110722	22110978	257	Sil+	ucs	ucs	ucs	P	H	ucs	P	ucs	ucs	ucs	ucs	H	ucs	ucs	0
HSMAR1	chr12	25837328	25838596	1	-	25837406	25837699	294	Sil+	P	P/H	ucs	ucs	P	ucs	P	P/H	ucs	P	ucs	H	P	ucs	0
HSMAR1	chr12	27350057	27350098	1	+	27350057	27350098	42	Sil-	P	P/H	ucs	H	P	P	P	ucs	P	P	P	P	ucs	P	0
HSMAR1	chr12	28443950	28445227	1	-	28444028	28444328	301	Sil+	H	H	H	ucs	H	H	H	H	ucs	H	ucs	T	H	H	1	CCDC91
HSMAR1	chr12	31636278	31638486	4	+	31638097	31638413	317	Sil+	P	P	ucs	ucs	ucs	ucs	ucs	ucs	ucs	P	ucs	ucs	ucs	ucs	0
HSMAR1	chr12	33671310	33671320	1	+	33671310	33671320	11	Sil-	ucs	ucs	ucs	ucs	ucs	ucs	ucs	ucs	H	P	ucs	H	H	H	0
HSMAR1	chr12	39682266	39683516	1	+	39683156	39683442	287	Sil+	H	P	ucs	P/H	ucs	ucs	ucs	P	P	ucs	ucs	ucs	ucs	ucs	0
HSMAR1	chr12	44127721	44127755	1	+	44127721	44127755	35	Sil-	ucs	ucs	ucs	ucs	ucs	ucs	ucs	ucs	ucs	ucs	ucs	T	ucs	ucs	1	PUS7L
HSMAR1	chr12	46130730	46130762	1	-	46130730	46130762	33	Sil-	H	P/T/H	H	H	P	H	H	H	H	P/H	ucs	T/H	H	H	0
HSMAR1	chr12	64258802	64260390	2	-	64258880	64259497	618	U	ucs	P	T	ucs	ucs	ucs	P	P	ucs	P	ucs	T/H	ucs	ucs	0
HSMAR1	chr12	64768679	64770277	2	+	64769870	64770201	332	Sil+	ucs	T	ucs	ucs	ucs	ucs	ucs	H	ucs	P	ucs	ucs	ucs	ucs	1	C12orf56
HSMAR1	chr12	67815029	67815571	1	+	67815029	67815571	543	Sil-	H	P/H	ucs	P/H	ucs	ucs	H	T	ucs	P	P	ucs	ucs	P	0
HSMAR1	chr12	67815572	67815738	1	-	67815572	67815738	167	Sil-	H	P/H	ucs	P/H	ucs	ucs	H	T	ucs	P	P	ucs	ucs	P	0
HSMAR1	chr12	67815723	67815977	1	+	67815723	67815977	255	Sil-	H	P/H	ucs	P/H	ucs	ucs	H	T	ucs	P	P	ucs	ucs	P	0
HSMAR1	chr12	74500389	74501972	2	-	74500467	74500787	321	Sil+	ucs	ucs	ucs	ucs	H	ucs	ucs	ucs	H	ucs	ucs	ucs	ucs	H	0
HSMAR1	chr12	82269141	82269176	1	-	82269141	82269176	36	Sil-	H	ucs	ucs	ucs	ucs	ucs	ucs	ucs	H	H	ucs	H	ucs	H	0
HSMAR1	chr12	86101697	86102722	1	+	86101697	86102722	1026	Sil-	H	ucs	ucs	H	ucs	ucs	P	P	ucs	H	ucs	ucs	ucs	H	0
HSMAR1	chr12	86102891	86103156	1	+	86102891	86103156	266	Sil-	H	ucs	ucs	H	ucs	ucs	P	P	ucs	H	ucs	ucs	ucs	H	0
HSMAR1	chr12	87650815	87652083	1	-	87650893	87651184	292	Sil+	H	ucs	ucs	H	H	ucs	ucs	ucs	ucs	H	ucs	H	ucs	ucs	0
HSMAR1	chr12	89279918	89281202	1	-	89279995	89280303	309	Sil+	P/H	H	ucs	H	ucs	ucs	P	P/H	ucs	H	ucs	ucs	ucs	ucs	0
HSMAR1	chr12	90172719	90172734	1	+	90172719	90172734	16	Sil-	H	P/H	ucs	H	ucs	ucs	P/H	T/H	P	P/H	ucs	H	ucs	P	0
HSMAR1	chr12	94742022	94743262	2	+	94742568	94743186	619	U	H	H	H	H	H	ucs	H	H	P	H	P/H	P	H	H	1	CCDC41
HSMAR1	chr12	95828074	95829330	1	+	95828965	95829254	290	Sil+	ucs	P	ucs	ucs	ucs	ucs	ucs	P	P	P	P	P	P	P	0
HSMAR1	chr12	103594555	103595811	1	-	103594633	103594936	304	Sil+	P/H	H	H	H	P	ucs	H	H	P/H	H	H	H	H	H	0
HSMAR1	chr12	125202385	125202696	1	+	125202385	125202696	312	Sil-	ucs	P	P	ucs	P	P	P/H	T	T	P/H	ucs	P	P	P	0
HSMAR1	chr12	125202702	125203173	1	+	125202790	125203099	310	Sil+	ucs	P	P	ucs	P	P	P/H	T	T	P/H	ucs	P	P	P	0
HSMAR1	chr12	127420440	127420473	1	-	127420440	127420473	34	Sil-	H	ucs	ucs	ucs	H	P	ucs	ucs	H	ucs	H	ucs	H	H	0
HSMAR1	chr12	127531748	127531768	1	+	127531748	127531768	21	Sil-	H	H	ucs	ucs	H	P	ucs	ucs	H	ucs	ucs	ucs	H	H	0
HSMAR1	chr12	132695246	132695335	1	+	132695246	132695335	90	Sil-	ucs	ucs	P	ucs	P	P/H	P/H	P/H	ucs	P	P/H	P	P/H	P	0
HSMAR1	chr12	132695446	132695983	1	+	132695595	132695908	314	Sil+	ucs	ucs	P	ucs	P	P/H	P/H	P/H	ucs	P	P/H	P	P/H	P/H	0
HSMAR1	chr13	19457065	19458636	2	+	19458233	19458560	328	Sil+	ucs	H	H	P	H	H	ucs	ucs	H	T	H	H	H	H	0
HSMAR1	chr13	24542644	24543777	2	+	24543069	24543701	633	U	P	P/H	H	P/H	P	P	P/H	P	P	P	H	P	P	P	0
HSMAR1	chr13	30445135	30446358	1	+	30446032	30446282	251	Sil+	P	P	H	ucs	P	P	P/H	HT	P	P	P	HT	P	P	0
HSMAR1	chr13	35576746	35577099	1	-	35576746	35577099	354	Sil-	ucs	ucs	T/H	ucs	ucs	ucs	P	P	P	ucs	ucs	ucs	ucs	P	0
HSMAR1	chr13	37189605	37190875	1	-	37189683	37189976	294	Sil+	H	P	H	P/H	P	P	P	P/H	P	ucs	P/H	P	H	H	0
HSMAR1	chr13	38117293	38118525	1	-	38117365	38117626	262	Sil+	ucs	H	H	P	P/H	ucs	P	H	P	T/H	ucs	P/T/H	ucs	ucs	0
HSMAR1	chr13	41862720	41864928	3	+	41863927	41864855	929	U	P	P/H	T/H	ucs	P	ucs	ucs	ucs	ucs	P	H	ucs	ucs	ucs	0
HSMAR1	chr13	45409421	45410696	1	-	45409496	45409802	307	Sil+	P	P	H	ucs	P	P	P/H	H	ucs	P	P/H	P	P	P	0
HSMAR1	chr13	57459036	57459071	1	-	57459036	57459071	36	Sil-	H	H	H	H	H	H	H	H	ucs	H	ucs	H	H	H	0
HSMAR1	chr13	63475384	63476679	1	+	63476282	63476604	323	Sil+	H	ucs	H	ucs	ucs	ucs	ucs	H	H	H	H	ucs	H	H	0
HSMAR1	chr13	66424282	66425543	1	-	66424359	66424644	286	Sil+	ucs	H	ucs	H	H	P	P/H	H	ucs	H	P/H	P	H	ucs	0
HSMAR1	chr13	69395034	69395076	1	+	69395034	69395076	43	Sil-	ucs	ucs	ucs	H	ucs	H	H	P/H	H	H	H	H	H	H	0
HSMAR1	chr13	74935483	74935512	1	+	74935483	74935512	30	Sil-	P	P	T/H	P/H	P	P	P	H	P	H	P/H	P	ucs	P	0
HSMAR1	chr13	77327359	77328623	1	+	77328239	77328548	310	Sil+	P	P/T/H	HT	P/H	P	P	P/H	P/H	P	P	P/H	P	ucs	P	0
HSMAR1	chr13	95262926	95262958	1	+	95262926	95262958	33	Sil-	ucs	P	ucs	P	P	ucs	P	ucs	P	ucs	H	T	ucs	ucs	1	chr13:LOC100289676
HSMAR1	chr13	100981316	100982583	1	+	100982215	100982507	293	Sil+	ucs	ucs	H	H	ucs	ucs	P/H	ucs	ucs	H	ucs	ucs	ucs	ucs	1	PCCA
HSMAR1	chr13	105508288	105508925	1	-	105508366	105508665	300	Sil+	H	P/H	T	H	H	H	P/H	P/H	ucs	H	P/H	H	ucs	H	0
HSMAR1	chr13	106907253	106907286	1	+	106907253	106907286	34	Sil-	ucs	H	H	P/H	H	P	H	P	P	ucs	P/H	P	ucs	P/H	0
HSMAR1	chr13	109750535	109751808	1	-	109750613	109750909	297	Sil+	P/H	P/H	P/T/H	H	H	P	P/H	P/H	P/H	ucs	P	P	P	P/H	0
HSMAR1	chr13	111256098	111257681	2	-	111256175	111256482	308	Sil+	P	ucs	P	ucs	P	ucs	P	P	P	ucs	P	P	ucs	P	0
HSMAR1	chr13	111897081	111898320	1	-	111897159	111897421	263	Sil+	T	P	P/T/H	ucs	P	P/H	H	T	ucs	ucs	ucs	ucs	H	ucs	0
HSMAR1	chr13	113361103	113362704	2	+	113362322	113362628	307	Sil+	P	ucs	T	HT	P	ucs	P	ucs	ucs	T	P	ucs	ucs	ucs	0
HSMAR1	chr14	20560387	20560420	1	+	20560387	20560420	34	Sil-	ucs	ucs	H	P	ucs	H	H	ucs	H	P	H	H	H	H	0
HSMAR1	chr14	24097429	24098927	2	+	24098646	24098892	247	Sil+	P	P	H	P/H	P	P	P/H	P	P	P	P/H	P	P	P	0
HSMAR1	chr14	24172683	24173487	1	+	24172683	24173487	805	Sil-	P/H	P/H	H	P/H	P/H	P/H	P/H	P/H	P/H	P/H	H	P	P/H	H	0
HSMAR1	chr14	41597498	41599019	3	-	41597498	41599019	1522	Sil-	H	P	ucs	H	P/H	H	ucs	ucs	H	ucs	ucs	H	H	H	0
HSMAR1	chr14	52251289	52251433	1	+	52251289	52251433	145	Sil-	P/T/H	P/H	ucs	P	P	P	HT	ucs	P	ucs	P/H	P/H	P/H	P/H	0
HSMAR1	chr14	58760862	58762718	3	-	58760940	58761234	295	Sil+	T	P/T/H	ucs	ucs	T	ucs	P	ucs	ucs	H	ucs	ucs	P	ucs	0
HSMAR1	chr14	66723143	66724274	1	-	66723210	66723456	247	Sil+	P/H	P	ucs	P	ucs	P	ucs	P	ucs	P	ucs	P	P/H	H	0
HSMAR1	chr14	66724664	66724762	1	-	66724664	66724762	99	Sil-	P/H	P	H	P	ucs	P	ucs	P	ucs	ucs	ucs	P	H	H	0
HSMAR1	chr14	78440441	78440474	1	-	78440441	78440474	34	Sil-	P	P	P/H	P/H	P	P/H	P/H	P/H	H	P	P/H	P/H	P	P	0
HSMAR1	chr14	82831743	82832843	1	+	82831743	82832843	1101	Sil-	H	ucs	ucs	H	H	H	ucs	H	H	H	H	H	H	H	0
HSMAR1	chr14	86222547	86223855	1	+	86223442	86223780	339	Sil+	P/H	H	ucs	H	H	P	ucs	P	H	H	H	P	H	H	0
HSMAR1	chr14	88680906	88680949	1	-	88680906	88680949	44	Sil-	P	P	H	P	P	ucs	H	P/H	H	ucs	H	P	H	H	0
HSMAR1	chr14	92054520	92054531	1	-	92054520	92054531	12	Sil-	P/T/H	P/H	H	ucs	ucs	P	P	P	P	P/H	P	P	ucs	P	1	CATSPERB
HSMAR1	chr14	97285855	97287130	1	-	97285933	97286231	299	Sil+	HT	P/T/H	T	ucs	ucs	T	P/H	ucs	ucs	P/H	P/H	HT	T	H	0
HSMAR1	chr14	97848015	97848037	1	+	97848015	97848037	23	Sil-	P	P/T/H	P	P/H	H	H	H	H	H	ucs	H	H	P	H	0
HSMAR1	chr14	97970902	97972430	2	-	97970936	97971241	306	Sil+	H	H	H	H	H	H	H	H	H	H	H	ucs	H	H	0
HSMAR1	chr14	99097358	99098635	1	-	99097435	99097737	303	Sil+	H	H	H	P/H	H	P	H	H	H	H	P/H	H	P/H	H	0
HSMAR1	chr15	20946922	20948496	2	+	20948099	20948420	322	Sil+	ucs	ucs	ucs	ucs	ucs	ucs	ucs	ucs	ucs	ucs	ucs	ucs	ucs	ucs	0
HSMAR1	chr15	21953555	21955127	2	+	21954736	21955052	317	Sil+	ucs	ucs	ucs	ucs	ucs	ucs	ucs	ucs	ucs	ucs	ucs	ucs	ucs	ucs	0
HSMAR1	chr15	25004560	25006131	2	-	25004638	25005232	595	U	T/H	H	T/H	H	H	H	H	H	H	ucs	H	H	H	H	0
HSMAR1	chr15	35606422	35607678	1	+	35607320	35607615	296	Sil+	ucs	H	ucs	ucs	ucs	ucs	P	H	ucs	P/H	ucs	H	ucs	ucs	0
HSMAR1	chr15	51128700	51129983	1	-	51128778	51129084	307	Sil+	ucs	ucs	ucs	ucs	P	ucs	P	P	P	P	P	P	ucs	P	0
HSMAR1	chr15	53435537	53437139	2	-	53435606	53435936	331	Sil+	P	ucs	H	H	P	H	H	ucs	H	H	H	H	H	H	0
HSMAR1	chr15	55836557	55836721	1	-	55836557	55836721	165	Sil-	P	P	ucs	P	ucs	P	P	ucs	ucs	P	ucs	P	ucs	ucs	0
HSMAR1	chr15	56851649	56852413	1	+	56851649	56852413	765	Sil-	H	P/H	H	H	ucs	P	P/H	P/H	P	H	H	P/H	P/H	P/H	0
HSMAR1	chr15	56852765	56853265	1	+	56852880	56853191	312	Sil+	H	P/H	H	H	ucs	P	P/H	P/H	P	H	H	P	P/H	P/H	0
HSMAR1	chr15	62511851	62512505	1	+	62512107	62512429	323	Sil+	P/T/H	P/T/H	H	P/H	P/H	P/H	P/H	P/H	P	P/H	P/H	P	P/H	P	0
HSMAR1	chr15	69488585	69489860	1	+	69489484	69489784	301	Sil+	P/H	P/H	H	ucs	P	P	P	H	T	P	P	P/H	P	P	0
HSMAR1	chr15	75457984	75459948	2	-	75458024	75458288	265	Sil+	H	T/H	ucs	T	P	ucs	P/H	T/H	ucs	P/T/H	H	ucs	ucs	P/H	0
HSMAR1	chr15	88318148	88319427	1	+	88319047	88319351	305	Sil+	ucs	ucs	ucs	H	H	P	P/H	P/H	H	P/H	P/H	H	H	P/H	0
HSMAR1	chr15	88370790	88372044	1	+	88371689	88371971	283	Sil+	ucs	P	P	P/H	H	P	P/H	H	H	P/H	H	H	H	P/H	0
HSMAR1	chr15	92030494	92031780	1	-	92030572	92030881	310	Sil+	HT	P	H	P/H	ucs	P	P/H	P/H	H	P	P	P/H	ucs	P/H	0
HSMAR1	chr16	26763674	26764619	1	+	26763674	26764619	946	Sil-	P	P	P	P/H	P	H	H	H	H	P	H	H	H	H	0
HSMAR1	chr16	30862250	30863797	2	-	30862323	30862899	577	U	ucs	ucs	ucs	ucs	ucs	ucs	ucs	ucs	ucs	ucs	ucs	ucs	P	ucs	0
HSMAR1	chr16	50761270	50762536	1	-	50761347	50761637	291	Sil+	P	HT	ucs	P/H	P	P	ucs	H	P	P/H	P/H	P	P	P/H	0
HSMAR1	chr16	55748020	55749296	1	+	55748919	55749220	302	Sil+	P	P	ucs	P	P	P	P	P	P	P	P	P	P	P	0
HSMAR1	chr16	58777122	58777155	1	+	58777122	58777155	34	Sil-	P	ucs	ucs	ucs	ucs	ucs	P	ucs	ucs	ucs	ucs	ucs	ucs	P	0
HSMAR1	chr16	60450961	60452052	1	-	60451039	60451337	299	Sil+	ucs	H	ucs	H	H	P/H	H	H	H	H	H	H	H	H	0
HSMAR1	chr16	63463807	63465004	1	-	63463885	63464105	221	Sil+	H	ucs	ucs	ucs	H	H	ucs	ucs	ucs	H	ucs	H	H	H	0
HSMAR1	chr16	65490601	65490698	1	-	65490601	65490698	98	Sil-	P	H	ucs	H	H	P	P/H	P	P/H	H	H	P/H	P	P/H	0
HSMAR1	chr16	81669233	81669256	1	+	81669233	81669256	24	Sil-	T	T	T	H	ucs	HT	H	P/H	T	P/T/H	P/T/H	T	T	ucs	0
HSMAR1	chr16	82564136	82564168	1	+	82564136	82564168	33	Sil-	P	ucs	P	P/H	H	P	P	P/H	P	H	P/H	P	H	P	0
HSMAR1	chr17	5629287	5630495	1	+	5630178	5630483	306	Sil+	P	P	ucs	P/H	ucs	P	P	P	P	ucs	ucs	H	H	ucs	0
HSMAR1	chr17	5633383	5633461	1	+	5633383	5633461	79	Sil-	P	P	ucs	P/H	ucs	P	P	P	P	ucs	ucs	H	P/H	H	0
HSMAR1	chr17	13567399	13568977	2	+	13568575	13568901	327	Sil+	P/H	H	ucs	P/H	ucs	H	ucs	H	H	ucs	H	H	H	ucs	0
HSMAR1	chr17	15979353	15980421	1	+	15979353	15980421	1069	Sil-	ucs	P	ucs	ucs	ucs	ucs	P	ucs	ucs	ucs	ucs	H	ucs	ucs	1	NCOR1
HSMAR1	chr17	15980974	15981163	1	+	15980974	15981163	190	Sil-	ucs	HT	ucs	ucs	ucs	ucs	P	ucs	ucs	ucs	ucs	H	ucs	ucs	0
HSMAR1	chr17	31513033	31514597	2	+	31514237	31514528	292	Sil+	P	P	P	P/H	P	ucs	P/H	P/H	ucs	P	P	P	ucs	P/H	0
HSMAR1	chr17	51844554	51846102	2	-	51844630	51844921	292	Sil+	H	H	H	H	H	ucs	P	ucs	H	H	ucs	H	ucs	H	0
HSMAR1	chr17	52462149	52463437	1	-	52462226	52462538	313	Sil+	H	H	ucs	H	H	ucs	H	H	H	H	H	H	ucs	H	0
HSMAR1	chr17	65394276	65395821	2	-	65394349	65394647	299	Sil+	ucs	P/H	ucs	ucs	ucs	ucs	ucs	ucs	ucs	P/H	ucs	ucs	ucs	ucs	0
HSMAR1	chr17	65618071	65618104	1	-	65618071	65618104	34	Sil-	ucs	P	ucs	ucs	ucs	ucs	P	P	ucs	P	ucs	ucs	ucs	ucs	0
HSMAR1	chr18	7738105	7739555	3	-	7738183	7738810	628	U	H	ucs	T	T/H	ucs	ucs	P	ucs	ucs	H	ucs	P	P	ucs	1	PTPRM
HSMAR1	chr18	15086761	15088036	1	+	15087660	15087960	301	Sil+	ucs	ucs	ucs	ucs	H	ucs	ucs	ucs	ucs	ucs	ucs	ucs	ucs	ucs	0
HSMAR1	chr18	25813454	25814725	1	-	25813532	25813826	295	Sil+	ucs	ucs	ucs	H	ucs	ucs	ucs	P	P	H	ucs	H	ucs	ucs	0
HSMAR1	chr18	27372457	27373702	1	-	27372535	27372803	269	Sil+	ucs	ucs	ucs	H	ucs	ucs	P	ucs	ucs	H	ucs	ucs	ucs	H	0
HSMAR1	chr18	27593078	27594367	1	+	27593976	27594291	316	Sil+	ucs	ucs	ucs	H	P	ucs	ucs	ucs	ucs	H	ucs	P	ucs	ucs	0
HSMAR1	chr18	35529234	35529268	1	+	35529234	35529268	35	Sil-	H	H	ucs	ucs	H	H	H	H	H	H	H	H	P	H	0
HSMAR1	chr18	51258457	51258494	1	-	51258457	51258494	38	Sil-	H	ucs	ucs	H	H	ucs	ucs	ucs	H	ucs	ucs	ucs	ucs	H	0
HSMAR1	chr18	64563314	64564602	2	-	64563392	64563691	300	Sil+	H	ucs	ucs	ucs	ucs	ucs	ucs	ucs	ucs	ucs	ucs	ucs	H	H	0
HSMAR1	chr18	65475688	65476988	1	-	65475763	65476089	327	Sil+	H	ucs	ucs	ucs	ucs	ucs	P/H	ucs	ucs	ucs	ucs	ucs	ucs	ucs	1	chr18:LOC100129135
HSMAR1	chr18	69583631	69583981	1	+	69583631	69583981	351	Sil-	H	ucs	H	H	H	H	ucs	H	H	ucs	ucs	H	H	H	0
HSMAR1	chr18	69793680	69794263	1	+	69793680	69794263	584	Sil-	H	H	H	H	ucs	ucs	ucs	ucs	H	ucs	ucs	H	H	H	0
HSMAR1	chr18	74512697	74513302	1	+	74512697	74513302	606	Sil-	ucs	ucs	T	P	P	P	ucs	P	ucs	ucs	ucs	ucs	ucs	ucs	0
HSMAR1	chr19	12106502	12106559	1	+	12106502	12106559	58	Sil-	ucs	H	ucs	ucs	P	ucs	ucs	ucs	ucs	ucs	ucs	ucs	ucs	ucs	0
HSMAR1	chr19	39770844	39772432	2	+	39772044	39772356	313	Sil+	P	P	ucs	P	P	P	P	P	P	P/H	P	P	P	P	0
HSMAR1	chr19	44296167	44296733	2	+	44296167	44296733	567	Sil-	P	HT	P	ucs	P	ucs	P	P	P	P	P	ucs	ucs	P	0
HSMAR1	chr19	44296732	44297242	2	+	44296732	44297242	511	Sil-	P	HT	P	ucs	P	ucs	P	P	P	P	P	ucs	ucs	P	0
HSMAR1	chr19	45194088	45194432	2	-	45194088	45194432	345	Sil-	ucs	HT	ucs	T	ucs	ucs	T	ucs	T	ucs	ucs	ucs	T	ucs	0
HSMAR1	chr19	48401173	48401202	1	+	48401173	48401202	30	Sil-	ucs	ucs	ucs	ucs	ucs	ucs	P	P	ucs	ucs	ucs	ucs	ucs	ucs	0
HSMAR1	chr19	58209975	58211056	2	+	58209975	58211056	1082	Sil-	ucs	P/H	ucs	ucs	ucs	H	P/H	H	H	H	H	H	P	H	0
HSMAR1	chr19	58211366	58211404	1	+	58211366	58211404	39	Sil-	ucs	P/H	ucs	ucs	ucs	H	P/H	H	H	H	H	H	P/H	H	0
HSMAR1	chr2	791395	792660	1	-	791473	791765	293	Sil+	T/H	ucs	P/H	P/H	P/H	H	ucs	H	H	P	H	ucs	H	H	0
HSMAR1	chr2	1061694	1062949	1	-	1061772	1062055	284	Sil+	ucs	H	P	P	P	H	P	P/H	H	ucs	ucs	ucs	H	P	0
HSMAR1	chr2	9303364	9303375	1	+	9303364	9303375	12	Sil-	ucs	P	HT	P	P	T	P/T/H	ucs	P	P	P	T	T	ucs	0
HSMAR1	chr2	12692483	12693750	1	-	12692560	12692856	297	Sil+	ucs	P/H	ucs	P/H	H	ucs	P/H	H	ucs	ucs	P	ucs	ucs	ucs	0
HSMAR1	chr2	13621227	13622497	1	-	13621302	13621601	300	Sil+	ucs	H	H	H	H	ucs	ucs	ucs	H	H	ucs	ucs	ucs	H	0
HSMAR1	chr2	16436757	16438035	1	+	16437656	16437959	304	Sil+	ucs	P	T/H	P/H	P	H	T	P/H	H	P	H	H	P/H	H	0
HSMAR1	chr2	16521846	16523120	1	+	16522745	16523049	305	Sil+	H	P	T/H	H	ucs	H	ucs	P/H	H	ucs	ucs	H	H	H	0
HSMAR1	chr2	31847494	31848520	1	-	31847494	31848520	1027	Sil-	ucs	P	ucs	P	ucs	ucs	ucs	ucs	H	ucs	ucs	ucs	P/H	ucs	0
HSMAR1	chr2	52275774	52275820	1	+	52275774	52275820	47	Sil-	H	ucs	H	H	H	H	H	P	ucs	ucs	ucs	H	H	H	0
HSMAR1	chr2	82673074	82674661	2	+	82674262	82674585	324	Sil+	ucs	ucs	ucs	H	H	H	ucs	P	ucs	ucs	ucs	ucs	H	H	0
HSMAR1	chr2	83894000	83895269	1	-	83894076	83894372	297	Sil+	ucs	ucs	ucs	ucs	H	ucs	P	P/H	T	ucs	H	H	H	H	0
HSMAR1	chr2	85110073	85110106	1	+	85110073	85110106	34	Sil-	P	HT	HT	HT	HT	T	HT	P/T/H	HT	P	HT	HT	HT	HT	0
HSMAR1	chr2	103703793	103705051	1	-	103703871	103704155	285	Sil+	ucs	ucs	H	H	H	H	ucs	ucs	H	ucs	H	H	H	H	0
HSMAR1	chr2	104972160	104973758	2	+	104973363	104973688	326	Sil+	P/H	ucs	ucs	ucs	ucs	H	H	H	H	ucs	ucs	ucs	H	H	0
HSMAR1	chr2	116713291	116714875	2	-	116713369	116713675	307	Sil+	ucs	ucs	ucs	ucs	H	H	H	ucs	H	H	ucs	H	H	H	0
HSMAR1	chr2	118015888	118015937	1	-	118015888	118015937	50	Sil-	H	ucs	ucs	H	H	H	H	ucs	H	H	ucs	H	H	H	0
HSMAR1	chr2	125696735	125698002	1	+	125697634	125697928	295	Sil+	ucs	P	H	ucs	H	H	H	H	H	ucs	ucs	H	H	H	0
HSMAR1	chr2	126206346	126207599	1	-	126206424	126206700	277	Sil+	ucs	P/H	ucs	H	H	H	H	ucs	H	ucs	ucs	H	H	H	0
HSMAR1	chr2	128801376	128802729	3	+	128801376	128802729	1354	Sil-	P/H	H	T	P	H	H	ucs	H	P/H	H	H	H	H	ucs	0
HSMAR1	chr2	128812166	128812961	2	+	128812284	128812887	604	U	ucs	ucs	ucs	ucs	ucs	ucs	ucs	P	P	P	ucs	ucs	ucs	P	0
HSMAR1	chr2	132627569	132627694	1	+	132627569	132627694	126	Sil-	ucs	ucs	ucs	ucs	ucs	ucs	ucs	ucs	ucs	ucs	ucs	ucs	ucs	ucs	0
HSMAR1	chr2	143330015	143330399	1	-	143330015	143330399	385	Sil-	P	P	ucs	ucs	ucs	P	ucs	ucs	ucs	H	ucs	H	ucs	ucs	0
HSMAR1	chr2	143409771	143409789	1	+	143409771	143409789	19	Sil-	P	P	ucs	ucs	ucs	P	ucs	ucs	ucs	H	ucs	ucs	ucs	ucs	0
HSMAR1	chr2	145908848	145910124	1	+	145909747	145910048	302	Sil+	H	P	ucs	ucs	ucs	ucs	H	H	ucs	H	ucs	H	ucs	H	0
HSMAR1	chr2	148772814	148774408	2	+	148774019	148774333	315	Sil+	H	P/T/H	ucs	ucs	ucs	ucs	P	ucs	ucs	HT	ucs	T	ucs	ucs	0
HSMAR1	chr2	151995670	151995712	1	-	151995670	151995712	43	Sil-	ucs	P	T	ucs	ucs	ucs	P/H	P/H	ucs	P/H	ucs	H	ucs	ucs	0
HSMAR1	chr2	153490591	153492135	2	-	153490976	153491241	266	Sil+	P	P	ucs	ucs	ucs	P	P	ucs	ucs	P	P	T	ucs	ucs	1	FMNL2
HSMAR1	chr2	172653265	172653298	1	-	172653265	172653298	34	Sil-	ucs	ucs	ucs	ucs	ucs	ucs	P	ucs	ucs	HT	ucs	ucs	ucs	ucs	0
HSMAR1	chr2	183000179	183000213	1	-	183000179	183000213	35	Sil-	P	P	ucs	ucs	ucs	P	P	ucs	ucs	H	ucs	ucs	ucs	ucs	0
HSMAR1	chr2	194740503	194741828	3	-	194740503	194741828	1326	Sil-	H	ucs	ucs	ucs	H	ucs	ucs	ucs	P	ucs	ucs	H	H	H	0
HSMAR1	chr2	199728262	199729538	1	+	199729160	199729462	303	Sil+	ucs	ucs	ucs	ucs	ucs	ucs	ucs	P	H	ucs	ucs	P	H	H	0
HSMAR1	chr2	201707905	201708963	1	-	201707983	201708292	310	Sil+	P	ucs	ucs	ucs	ucs	P	H	ucs	P	ucs	ucs	ucs	ucs	ucs	0
HSMAR1	chr2	205353665	205353699	1	-	205353665	205353699	35	Sil-	P	P	H	ucs	H	P	H	P	ucs	ucs	P	P	P	P	0
HSMAR1	chr2	209779962	209781259	1	-	209780040	209780363	324	Sil+	ucs	ucs	ucs	ucs	ucs	ucs	ucs	ucs	H	ucs	H	H	ucs	H	0
HSMAR1	chr2	215530576	215531851	1	+	215531475	215531775	301	Sil+	ucs	H	ucs	ucs	P	ucs	ucs	P	ucs	ucs	ucs	ucs	ucs	ucs	1	chr2:LOC100128203
HSMAR1	chr2	235654695	235655739	1	+	235654695	235655739	1045	Sil-	P/H	ucs	H	P	H	ucs	P/H	P/H	P	ucs	ucs	P	ucs	P	0
HSMAR1	chr2	236284086	236284121	1	+	236284086	236284121	36	Sil-	P	ucs	P	ucs	P	P	P	P	ucs	P	P	P	P	ucs	0
HSMAR1	chr2	239639517	239639550	1	-	239639517	239639550	34	Sil-	P	H	P	ucs	P	ucs	P	P	H	ucs	P	HT	P	P	0
HSMAR1	chr20	214692	216256	2	+	215894	216180	287	Sil+	ucs	ucs	H	ucs	P	P	P	P	P	ucs	P	P	ucs	P	0
HSMAR1	chr20	5829152	5829187	1	-	5829152	5829187	36	Sil-	ucs	ucs	ucs	ucs	ucs	ucs	P	ucs	ucs	ucs	ucs	ucs	ucs	ucs	0
HSMAR1	chr20	6407734	6409335	2	-	6407810	6408128	319	Sil+	P	ucs	ucs	ucs	ucs	ucs	P	H	ucs	H	H	H	ucs	H	0
HSMAR1	chr20	10343910	10345185	1	+	10344808	10345109	302	Sil+	P/H	P	ucs	ucs	ucs	P	P	P/H	ucs	ucs	P	P/T/H	ucs	H	0
HSMAR1	chr20	13458795	13458859	1	+	13458795	13458859	65	Sil-	T	P	ucs	ucs	ucs	ucs	P	ucs	ucs	ucs	ucs	ucs	ucs	ucs	1	TASP1
HSMAR1	chr20	13938973	13940528	2	+	13940152	13940452	301	Sil+	P	ucs	ucs	ucs	ucs	ucs	ucs	ucs	ucs	ucs	H	P	ucs	ucs	0
HSMAR1	chr20	14026857	14026905	1	-	14026857	14026905	49	Sil-	ucs	ucs	ucs	ucs	ucs	ucs	ucs	ucs	ucs	ucs	ucs	ucs	ucs	ucs	1	MACROD2
HSMAR1	chr20	19054109	19054153	1	+	19054109	19054153	45	Sil-	H	H	H	ucs	ucs	ucs	ucs	H	H	ucs	H	ucs	ucs	H	0
HSMAR1	chr20	44184819	44186455	2	+	44185718	44186047	330	Sil+	P	P	ucs	P/H	P	P	P	ucs	P	P	ucs	P	P	P	1	WFDC8
HSMAR1	chr20	54949249	54949283	1	-	54949249	54949283	35	Sil-	ucs	T	ucs	H	ucs	P	T	ucs	H	HT	ucs	T	ucs	T	1	AURKA
HSMAR1	chr20	57522385	57522453	1	+	57522385	57522453	69	Sil-	P	ucs	P	P	P	ucs	P	P	P	P/H	ucs	P	ucs	P	0
HSMAR1	chr20	57523470	57524681	1	+	57524313	57524608	296	Sil+	P	ucs	P	P	P	ucs	P	P	P	P/T/H	ucs	P	ucs	ucs	0
HSMAR1	chr21	14656084	14657365	1	-	14656162	14656466	305	Sil+	ucs	ucs	H	ucs	ucs	ucs	ucs	ucs	ucs	ucs	ucs	ucs	ucs	ucs	0
HSMAR1	chr21	17751936	17751973	1	+	17751936	17751973	38	Sil-	ucs	P	ucs	ucs	ucs	P	P	P	ucs	H	P	P	ucs	H	1	C21orf34
HSMAR1	chr21	17898348	17899897	2	-	17898425	17898712	288	Sil+	ucs	H	ucs	H	ucs	ucs	P	ucs	ucs	H	P	P/H	ucs	H	1	C21orf34
HSMAR1	chr21	21450077	21451597	2	+	21450881	21451521	641	U	H	ucs	ucs	H	H	H	ucs	H	ucs	ucs	P/H	H	ucs	H	0
HSMAR1	chr21	27490343	27490376	1	-	27490343	27490376	34	Sil-	HT	HT	T	ucs	P	HT	P	HT	T	H	P	T	T	HT	0
HSMAR1	chr21	28529169	28530407	1	-	28529246	28529508	263	Sil+	ucs	H	HT	ucs	H	P	P	H	H	H	P/H	P/H	P	P	0
HSMAR1	chr21	29364286	29365563	1	-	29364364	29364664	301	Sil+	ucs	ucs	ucs	ucs	H	ucs	ucs	ucs	ucs	H	ucs	ucs	ucs	ucs	0
HSMAR1	chr21	35703945	35704351	1	+	35703945	35704351	407	Sil-	P/H	P/H	P/T/H	P/H	P	P	P/H	P/H	P	P	P/H	P	P	P	0
HSMAR1	chr21	40729379	40729744	1	-	40729379	40729744	366	Sil-	P	P	P	ucs	P	ucs	P	P	P	P/H	P	P	ucs	P	0
HSMAR1	chr22	28320154	28320546	1	+	28320154	28320546	393	Sil-	T/H	P	H	H	H	ucs	P	H	ucs	ucs	P/H	H	P	P/T/H	1	chr22:LOC284900
HSMAR1	chr22	28320552	28320805	1	+	28320552	28320805	254	Sil-	T/H	P	H	H	H	ucs	P	H	ucs	ucs	P/H	H	P	P/T/H	0
HSMAR1	chr22	30291243	30292803	2	-	30291321	30291637	317	Sil+	P	P	ucs	H	ucs	ucs	P	ucs	ucs	ucs	ucs	ucs	ucs	H	0
HSMAR1	chr22	31424250	31424604	2	-	31424250	31424604	355	Sil-	ucs	P	P/H	ucs	ucs	ucs	ucs	ucs	ucs	ucs	ucs	ucs	ucs	H	0
HSMAR1	chr22	31697429	31697467	1	-	31697429	31697467	39	Sil-	P	P	P	P	T/H	ucs	P	P/H	P	ucs	P	P	P	P/H	0
HSMAR1	chr22	32799745	32799791	1	+	32799745	32799791	47	Sil-	P	P	ucs	P	ucs	ucs	P	ucs	ucs	ucs	P	H	ucs	ucs	0
HSMAR1	chr3	177416392	177417682	1	-	177416470	177416788	319	Sil+	T	P	ucs	P/H	ucs	ucs	ucs	ucs	ucs	P	P/H	P	ucs	H	0
HSMAR1	chr3	4357757	4359006	1	+	4358633	4358930	298	Sil+	ucs	ucs	H	ucs	ucs	ucs	ucs	T	ucs	P/H	ucs	T	ucs	P	1	SETMAR
HSMAR1	chr3	6714847	6716120	1	+	6715746	6716044	299	Sil+	ucs	H	ucs	H	H	H	ucs	H	H	H	H	H	H	H	0
HSMAR1	chr3	9500551	9500874	1	-	9500551	9500874	324	Sil-	ucs	P	ucs	ucs	ucs	ucs	ucs	T	P	P	P	T	ucs	T	0
HSMAR1	chr3	10079491	10079524	1	+	10079491	10079524	34	Sil-	ucs	ucs	ucs	ucs	ucs	ucs	ucs	ucs	ucs	P	ucs	ucs	ucs	ucs	0
HSMAR1	chr3	14986580	14987797	1	-	14986658	14986908	251	Sil+	T	HT	HT	P/T/H	ucs	T	T	T	HT	P/T/H	P	T	P	T	0
HSMAR1	chr3	38822021	38823297	1	+	38822920	38823228	309	Sil+	P	P	P	P/H	ucs	P	P/H	P	P	P	H	ucs	P	ucs	1	SCN10A
HSMAR1	chr3	61459997	61460031	1	+	61459997	61460031	35	Sil-	ucs	P	T	ucs	P	P	P	P/H	P	ucs	ucs	ucs	P	ucs	0
HSMAR1	chr3	62122159	62122208	1	+	62122159	62122208	50	Sil-	ucs	P	T/H	ucs	ucs	ucs	P/H	T	ucs	ucs	P	T	ucs	ucs	1	PTPRG
HSMAR1	chr3	62123069	62124061	1	-	62123069	62124061	993	Sil-	ucs	P	T/H	ucs	ucs	ucs	P/H	T	ucs	ucs	P	T	ucs	ucs	1	PTPRG
HSMAR1	chr3	71994830	71996111	1	-	71994908	71995212	305	Sil+	P	P/H	ucs	P	P	P	P/H	P/H	P	P	P/H	P	P	P	0
HSMAR1	chr3	73489339	73489376	1	+	73489339	73489376	38	Sil-	P	P	P	P	P	ucs	P/H	T	ucs	P	P/H	ucs	P/H	HT	1	PDZRN3
HSMAR1	chr3	77178442	77179726	1	-	77178520	77178829	310	Sil+	H	ucs	ucs	ucs	ucs	ucs	ucs	ucs	H	ucs	ucs	ucs	ucs	ucs	0
HSMAR1	chr3	82075922	82077189	1	-	82075995	82076290	296	Sil+	ucs	P	ucs	ucs	ucs	ucs	P	P	P	ucs	ucs	P	ucs	P	0
HSMAR1	chr3	89182469	89184206	2	-	89182542	89182851	310	Sil+	H	ucs	ucs	ucs	ucs	ucs	ucs	ucs	H	ucs	ucs	ucs	ucs	ucs	0
HSMAR1	chr3	94492430	94493692	1	+	94493328	94493616	289	Sil+	ucs	ucs	ucs	ucs	ucs	H	ucs	ucs	H	ucs	ucs	H	H	H	0
HSMAR1	chr3	95093427	95094679	1	+	95094326	95094617	292	Sil+	H	ucs	H	ucs	ucs	H	H	ucs	H	ucs	ucs	H	H	H	0
HSMAR1	chr3	95627312	95628581	1	+	95628211	95628505	295	Sil+	H	ucs	ucs	ucs	ucs	H	H	ucs	ucs	ucs	ucs	ucs	ucs	H	0
HSMAR1	chr3	99088738	99090985	3	-	99088811	99089087	277	Sil+	ucs	ucs	ucs	ucs	ucs	ucs	ucs	ucs	ucs	ucs	H	ucs	ucs	ucs	0
HSMAR1	chr3	102969069	102970742	2	-	102969147	102969459	313	Sil+	ucs	ucs	ucs	ucs	H	ucs	ucs	ucs	H	ucs	ucs	H	H	ucs	0
HSMAR1	chr3	115492449	115492484	1	-	115492449	115492484	36	Sil-	P	P	ucs	ucs	ucs	P	P	P	P	ucs	P	HT	ucs	ucs	0
HSMAR1	chr3	124019057	124019075	1	-	124019057	124019075	19	Sil-	P	P	HT	P/H	P	P	P	T/H	P	ucs	P/H	P	P	P	1	KALRN
HSMAR1	chr3	129227360	129228555	1	-	129227438	129227694	257	Sil+	T	ucs	T	ucs	ucs	P	ucs	T	P	ucs	P	T	ucs	P	1	IFT122
HSMAR1	chr3	143864881	143865093	1	-	143864881	143865093	213	Sil-	P	H	T	H	ucs	P	H	H	ucs	ucs	ucs	ucs	ucs	ucs	0
HSMAR1	chr3	152396043	152397289	1	+	152396942	152397213	272	Sil+	P	P/H	ucs	P/H	ucs	ucs	ucs	P	P	HT	ucs	ucs	P	P	0
HSMAR1	chr3	153784058	153785136	1	-	153784132	153784431	300	Sil+	ucs	ucs	ucs	P/H	ucs	ucs	P	P	P	ucs	ucs	ucs	ucs	ucs	0
HSMAR1	chr3	153786160	153786336	1	-	153786160	153786336	177	Sil-	ucs	ucs	ucs	ucs	ucs	ucs	P	P	P	ucs	ucs	ucs	ucs	ucs	0
HSMAR1	chr3	161452344	161452762	1	+	161452344	161452762	419	Sil-	ucs	ucs	ucs	ucs	ucs	ucs	ucs	ucs	H	ucs	ucs	H	H	H	0
HSMAR1	chr3	161453042	161453910	1	+	161453519	161453834	316	Sil+	ucs	ucs	ucs	ucs	ucs	ucs	ucs	ucs	H	ucs	ucs	H	H	H	0
HSMAR1	chr3	173990981	173991045	1	+	173990981	173991045	65	Sil-	ucs	ucs	ucs	H	ucs	ucs	P	H	ucs	H	ucs	H	ucs	ucs	0
HSMAR1	chr3	176134461	176136074	2	-	176134539	176135175	637	U	ucs	ucs	ucs	H	H	ucs	ucs	ucs	ucs	ucs	ucs	H	ucs	H	0
HSMAR1	chr4	14264116	14264598	1	-	14264194	14264500	307	Sil+	ucs	H	ucs	P/H	H	ucs	ucs	P	H	H	P	P	P	P/H	0
HSMAR1	chr4	14265012	14265775	1	-	14264194	14264500	307	Sil+	ucs	H	ucs	P/H	H	ucs	ucs	P	H	H	P	P	P	P/H	0
HSMAR1	chr4	14264598	14264711	1	+	14264598	14264711	114	Sil-	ucs	H	ucs	P/H	H	ucs	ucs	P	H	H	P	P	P	P/H	0
HSMAR1	chr4	14264717	14264787	1	-	14264717	14264787	71	Sil-	ucs	H	ucs	P/H	H	ucs	ucs	P	H	H	P	P	P	P/H	0
HSMAR1	chr4	14513872	14515157	1	+	14514771	14515081	311	Sil+	P	ucs	ucs	P/H	H	ucs	ucs	ucs	H	H	P	P	P	H	0
HSMAR1	chr4	15288562	15288681	1	+	15288562	15288681	120	Sil-	P	ucs	T	P/H	ucs	P	P	P/H	ucs	P	P	P	P	P	0
HSMAR1	chr4	16528961	16528997	1	+	16528961	16528997	37	Sil-	P	ucs	ucs	P/H	P	P/H	ucs	P	P	ucs	P	P	H	P	0
HSMAR1	chr4	29485287	29486538	1	-	29485362	29485649	288	Sil+	ucs	ucs	ucs	ucs	H	H	ucs	ucs	ucs	H	ucs	ucs	H	ucs	0
HSMAR1	chr4	29622024	29623620	2	+	29623221	29623544	324	Sil+	ucs	ucs	ucs	ucs	H	H	ucs	ucs	ucs	H	ucs	H	H	H	0
HSMAR1	chr4	37023880	37025161	1	+	37024779	37025085	307	Sil+	P	ucs	ucs	P	ucs	H	H	H	H	ucs	H	H	H	H	0
HSMAR1	chr4	39746794	39746829	1	+	39746794	39746829	36	Sil-	T	ucs	ucs	ucs	ucs	ucs	ucs	ucs	ucs	ucs	ucs	ucs	ucs	ucs	0
HSMAR1	chr4	45696818	45698086	1	+	45697717	45698010	294	Sil+	ucs	ucs	ucs	ucs	ucs	H	H	ucs	H	H	H	H	H	H	0
HSMAR1	chr4	54269545	54270181	1	-	54269623	54269926	304	Sil+	H	H	T/H	ucs	ucs	ucs	ucs	ucs	ucs	P	H	T	ucs	ucs	1	FIP1L1
HSMAR1	chr4	54276310	54276949	1	-	54276310	54276949	640	Sil-	ucs	H	T/H	ucs	ucs	ucs	ucs	ucs	ucs	P	H	T	ucs	T	0
HSMAR1	chr4	60218979	60219083	1	+	60218979	60219083	105	Sil-	ucs	ucs	ucs	H	ucs	H	ucs	ucs	H	H	H	ucs	H	H	0
HSMAR1	chr4	60219211	60220423	1	+	60220097	60220348	252	Sil+	ucs	ucs	ucs	H	ucs	H	ucs	ucs	H	H	H	ucs	H	H	0
HSMAR1	chr4	65153343	65154939	2	+	65154557	65154863	307	Sil+	ucs	ucs	ucs	ucs	ucs	H	H	ucs	H	H	ucs	H	ucs	H	1	SRD5A2L2
HSMAR1	chr4	76121395	76122459	2	-	76121473	76121783	311	Sil+	ucs	P/H	ucs	P	ucs	P	P	P/H	ucs	ucs	ucs	H	P	ucs	0
HSMAR1	chr4	78208947	78210173	1	-	78209025	78209275	251	Sil+	P/H	P/H	H	P/H	P	P/H	P/H	P/H	P	P	P/H	P	P/H	P	0
HSMAR1	chr4	88525553	88525571	1	+	88525553	88525571	19	Sil-	P	ucs	ucs	P	ucs	P	P	P/H	P	P	P	P	P	P	0
HSMAR1	chr4	95710287	95710914	1	-	95710287	95710914	628	Sil-	T	P	ucs	P	ucs	ucs	ucs	P	ucs	P	P/H	P	ucs	P	1	BMPR1B
HSMAR1	chr4	96942456	96942518	1	+	96942456	96942518	63	Sil-	T	ucs	ucs	H	H	ucs	P	P/H	ucs	H	P	H	H	H	0
HSMAR1	chr4	96942528	96943314	1	+	96942936	96943238	303	Sil+	T/H	ucs	ucs	H	H	ucs	P	H	ucs	H	P	H	H	H	0
HSMAR1	chr4	97450451	97451717	1	-	97450529	97450819	291	Sil+	T/H	ucs	ucs	ucs	H	ucs	ucs	ucs	ucs	H	ucs	H	H	H	0
HSMAR1	chr4	99193319	99194524	1	-	99193397	99193625	229	Sil+	T/H	H	ucs	H	ucs	ucs	P/H	ucs	ucs	P/H	H	T/H	H	H	0
HSMAR1	chr4	99759229	99759543	1	+	99759229	99759543	315	Sil-	ucs	ucs	ucs	ucs	P	ucs	ucs	ucs	ucs	P/H	ucs	ucs	ucs	ucs	0
HSMAR1	chr4	99759535	99759937	1	+	99759535	99759937	403	Sil-	ucs	ucs	ucs	ucs	P	ucs	ucs	ucs	ucs	P/H	ucs	ucs	ucs	ucs	0
HSMAR1	chr4	99759939	99760117	1	+	99759939	99760117	179	Sil-	ucs	ucs	ucs	ucs	P	ucs	ucs	ucs	ucs	P/H	ucs	ucs	ucs	ucs	0
HSMAR1	chr4	101393984	101394079	1	+	101393984	101394079	96	Sil-	H	ucs	ucs	ucs	ucs	ucs	P	H	ucs	H	P	ucs	P	ucs	1	EMCN
HSMAR1	chr4	101394484	101395193	1	+	101394484	101395193	710	Sil-	P	ucs	ucs	ucs	ucs	P	P	P/H	ucs	H	P	ucs	P	ucs	0
HSMAR1	chr4	105439508	105440780	1	-	105439586	105439883	298	Sil+	ucs	P/H	ucs	H	ucs	P	ucs	ucs	H	ucs	ucs	H	ucs	ucs	1	chr4:LOC728847
HSMAR1	chr4	111290931	111292193	1	+	111291829	111292119	291	Sil+	T	P	ucs	P/H	P	P	P/H	P/H	P	P	ucs	P	H	ucs	0
HSMAR1	chr4	112747262	112748526	1	-	112747340	112747627	288	Sil+	P	P	ucs	P	ucs	ucs	P	P	P	H	P	P	P	ucs	0
HSMAR1	chr4	120817886	120817920	1	-	120817886	120817920	35	Sil-	ucs	ucs	ucs	P	ucs	P	P	P	ucs	H	ucs	P	ucs	ucs	0
HSMAR1	chr4	120863219	120863252	1	+	120863219	120863252	34	Sil-	P	P	ucs	P	ucs	P	ucs	P	ucs	ucs	ucs	ucs	ucs	P	0
HSMAR1	chr4	125935907	125937173	1	-	125935983	125936274	292	Sil+	H	ucs	T/H	H	ucs	ucs	P	P/H	ucs	H	P	ucs	ucs	ucs	0
HSMAR1	chr4	128201918	128201951	1	+	128201918	128201951	34	Sil-	H	ucs	ucs	ucs	H	H	ucs	ucs	H	ucs	ucs	ucs	H	ucs	0
HSMAR1	chr4	131204907	131206101	1	+	131204907	131206101	1195	Sil-	ucs	ucs	ucs	ucs	ucs	ucs	H	ucs	ucs	H	ucs	ucs	ucs	ucs	0
HSMAR1	chr4	138208499	138210093	2	+	138209695	138210017	323	Sil+	ucs	ucs	ucs	ucs	ucs	P	P	H	ucs	H	P	ucs	ucs	ucs	0
HSMAR1	chr4	141511088	141511637	1	+	141511088	141511637	550	Sil-	P	P	ucs	P	P	P	P	P	P	P	P	P	P	P	0
HSMAR1	chr4	141511616	141512047	1	+	141511673	141511974	302	Sil+	P	P	ucs	P	P	P	P	P	P	P	P	P	P	P	0
HSMAR1	chr4	142783884	142785146	1	+	142784781	142785070	290	Sil+	P	ucs	ucs	ucs	H	ucs	ucs	ucs	ucs	H	P	ucs	ucs	ucs	0
HSMAR1	chr4	143933137	143934411	1	-	143933215	143933513	299	Sil+	ucs	ucs	ucs	ucs	ucs	ucs	P	P/H	ucs	H	P	ucs	ucs	ucs	0
HSMAR1	chr4	144250263	144251539	1	+	144251159	144251463	305	Sil+	P	ucs	ucs	ucs	P	ucs	ucs	P	P	P	ucs	T	ucs	P	0
HSMAR1	chr4	149848760	149850025	1	+	149849658	149849966	309	Sil+	ucs	ucs	H	P/H	H	P	P	P/H	ucs	H	P	P	P	P	0
HSMAR1	chr4	169127793	169127826	1	-	169127793	169127826	34	Sil-	ucs	ucs	ucs	ucs	ucs	ucs	P/H	T/H	ucs	H	P/H	ucs	ucs	ucs	0
HSMAR1	chr4	175359808	175359906	1	-	175359808	175359906	99	Sil-	ucs	P	ucs	ucs	ucs	ucs	P	P	H	P/H	P	P	ucs	P	0
HSMAR1	chr4	176279061	176280342	1	+	176279954	176280266	313	Sil+	ucs	ucs	ucs	ucs	H	ucs	ucs	P	H	H	ucs	H	H	H	0
HSMAR1	chr4	186412064	186412175	1	-	186412064	186412175	112	Sil-	H	P/H	ucs	ucs	P	ucs	P	T/H	ucs	P	P	HT	P	ucs	0
HSMAR1	chr4	186412172	186412470	1	-	186412172	186412470	299	Sil-	P/H	P/H	ucs	ucs	P	ucs	P	T/H	ucs	P	P	HT	P	ucs	0
HSMAR1	chr5	7964214	7965470	1	-	7964289	7964574	286	Sil+	P	P	ucs	P/H	P	H	H	ucs	H	P/H	H	H	H	HT	0
HSMAR1	chr5	25016699	25017955	1	+	25017594	25017879	286	Sil+	H	ucs	ucs	P/H	H	H	H	H	H	H	H	H	H	H	0
HSMAR1	chr5	27465080	27466349	1	-	27465153	27465450	298	Sil+	ucs	ucs	ucs	P/H	ucs	ucs	H	ucs	H	H	ucs	H	H	H	0
HSMAR1	chr5	40260379	40260415	1	-	40260379	40260415	37	Sil-	H	P	H	ucs	H	ucs	H	ucs	ucs	H	H	ucs	ucs	ucs	0
HSMAR1	chr5	50781790	50781823	1	-	50781790	50781823	34	Sil-	P	ucs	ucs	ucs	ucs	ucs	ucs	ucs	P	H	H	H	ucs	ucs	0
HSMAR1	chr5	53019993	53021272	1	+	53020892	53021200	309	Sil+	ucs	ucs	ucs	ucs	ucs	P	P	P/H	ucs	P	ucs	P/H	ucs	ucs	0
HSMAR1	chr5	63235828	63237441	2	+	63236725	63237032	308	Sil+	H	ucs	ucs	ucs	H	P	ucs	ucs	H	H	H	H	ucs	H	0
HSMAR1	chr5	65510694	65510727	1	+	65510694	65510727	34	Sil-	ucs	P	ucs	P	ucs	P	P	P	P	ucs	P	P	ucs	P	0
HSMAR1	chr5	67885870	67886492	1	+	67886104	67886416	313	Sil+	P	P/H	H	P	ucs	P	P	P/H	P	P/H	P/H	P/H	P	P	0
HSMAR1	chr5	74750101	74751366	1	+	74750996	74751290	295	Sil+	ucs	P/H	ucs	ucs	ucs	ucs	ucs	ucs	ucs	ucs	ucs	ucs	ucs	T	1	COL4A3BP
HSMAR1	chr5	84889961	84890664	1	+	84890267	84890589	323	Sil+	ucs	ucs	ucs	ucs	ucs	ucs	ucs	ucs	H	H	ucs	H	H	ucs	0
HSMAR1	chr5	90351634	90352893	1	-	90351710	90351994	285	Sil+	P	P	ucs	ucs	P	P	P	P/H	ucs	ucs	P	P	P	P	1	GPR98
HSMAR1	chr5	99021976	99023145	1	+	99021976	99023145	1170	Sil-	ucs	ucs	ucs	ucs	ucs	ucs	ucs	ucs	ucs	H	ucs	H	ucs	H	0
HSMAR1	chr5	110861470	110862726	1	-	110861548	110861827	280	Sil+	ucs	P/T/H	ucs	ucs	P	ucs	P	P	ucs	ucs	ucs	ucs	ucs	T	0
HSMAR1	chr5	116347033	116348299	1	+	116347929	116348223	295	Sil+	ucs	P	H	ucs	ucs	ucs	P	P	H	H	ucs	H	ucs	H	0
HSMAR1	chr5	122903454	122904740	1	-	122903532	122903841	310	Sil+	P	P/H	ucs	ucs	ucs	ucs	ucs	ucs	ucs	ucs	ucs	ucs	ucs	T	0
HSMAR1	chr5	125345164	125345197	1	+	125345164	125345197	34	Sil-	ucs	ucs	ucs	ucs	ucs	ucs	ucs	ucs	ucs	H	ucs	ucs	ucs	ucs	0
HSMAR1	chr5	128786638	128786649	1	+	128786638	128786649	12	Sil-	ucs	ucs	ucs	ucs	ucs	P	P	P	ucs	H	ucs	H	ucs	H	0
HSMAR1	chr5	150249292	150249456	1	-	150249292	150249456	165	Sil-	P/H	H	H	ucs	H	H	H	P/H	ucs	ucs	H	H	H	H	0
HSMAR1	chr5	150249682	150249792	1	-	150249682	150249792	111	Sil-	P/H	H	H	ucs	H	H	H	P/H	ucs	ucs	H	H	H	H	0
HSMAR1	chr5	150319444	150319477	1	+	150319444	150319477	34	Sil-	P/H	H	H	ucs	H	H	H	H	H	H	T/H	H	H	H	1	chr5:LOC134466
HSMAR1	chr5	151888955	151889364	1	-	151889033	151889335	303	Sil+	P	P	ucs	ucs	H	P	P	P	H	H	ucs	ucs	P	ucs	0
HSMAR1	chr5	155053003	155054294	1	-	155053080	155053396	317	Sil+	P	ucs	H	H	H	P	ucs	ucs	H	H	H	H	H	H	0
HSMAR1	chr5	156219303	156220532	1	+	156220157	156220459	303	Sil+	P	ucs	ucs	ucs	ucs	H	P	P	H	H	H	ucs	H	ucs	0
HSMAR1	chr5	159038857	159040443	2	-	159038934	159039265	332	Sil+	ucs	H	H	ucs	P	P	P/H	H	H	ucs	P	P	ucs	ucs	0
HSMAR1	chr5	160640464	160641748	1	-	160640542	160640850	309	Sil+	ucs	P	ucs	ucs	ucs	ucs	H	ucs	H	H	H	H	H	H	0
HSMAR1	chr5	163878275	163880206	3	-	163878353	163878663	311	Sil+	ucs	ucs	H	ucs	H	ucs	ucs	ucs	ucs	P	ucs	H	H	H	0
HSMAR1	chr5	173420812	173421412	1	-	173420890	173421196	307	Sil+	ucs	P	ucs	P	P	H	P	P	P/H	P	ucs	H	ucs	T	0
HSMAR1	chr5	176595762	176596868	1	-	176595762	176596868	1107	Sil-	P	ucs	ucs	ucs	ucs	ucs	ucs	ucs	ucs	ucs	ucs	ucs	ucs	ucs	1	NSD1
HSMAR1	chr6	5253543	5254766	1	+	5254442	5254692	251	Sil+	ucs	P/H	ucs	H	ucs	P	P	ucs	ucs	H	ucs	ucs	ucs	ucs	0
HSMAR1	chr6	5944400	5945674	1	-	5944478	5944777	300	Sil+	P/H	P/H	H	P/H	P/H	P/H	P/H	P/H	H	ucs	H	H	P/H	P/H	0
HSMAR1	chr6	11334804	11336080	1	+	11335703	11336004	302	Sil+	T	P/H	ucs	P	ucs	P	P/H	P/H	ucs	P	H	P	ucs	P	1	NEDD9
HSMAR1	chr6	15559048	15560612	2	+	15559947	15560247	301	Sil+	ucs	ucs	ucs	ucs	ucs	P	P/H	ucs	ucs	ucs	H	ucs	ucs	ucs	1	DTNBP1
HSMAR1	chr6	17658011	17659658	2	+	17659214	17659582	369	Sil+	ucs	ucs	ucs	ucs	ucs	ucs	ucs	ucs	ucs	H	ucs	T	ucs	ucs	0
HSMAR1	chr6	20831288	20832553	1	-	20831366	20831662	297	Sil+	T	P/H	ucs	ucs	ucs	ucs	P	P	ucs	H	ucs	ucs	ucs	ucs	1	CDKAL1
HSMAR1	chr6	27250444	27251506	1	-	27250522	27250814	293	Sil+	P	P/T/H	P	P/H	P/H	P	P/H	P/H	P/H	P/H	P/H	P/H	P/T/H	P	0
HSMAR1	chr6	46837447	46837470	1	+	46837447	46837470	24	Sil-	P	P	ucs	P	P	ucs	P/H	P	ucs	ucs	P	P	ucs	ucs	0
HSMAR1	chr6	47089798	47091415	2	-	47089876	47090196	321	Sil+	P	P	ucs	ucs	ucs	ucs	P	P	P	ucs	P	ucs	ucs	ucs	0
HSMAR1	chr6	56083282	56084357	1	+	56083282	56084357	1076	Sil-	ucs	P	ucs	ucs	ucs	P	P	ucs	ucs	ucs	P	P/T/H	ucs	P	1	COL21A1
HSMAR1	chr6	56186168	56187374	1	+	56187067	56187360	294	Sil+	ucs	ucs	ucs	ucs	ucs	P	P	ucs	ucs	ucs	P/H	T/H	P	P	0
HSMAR1	chr6	57278211	57278303	1	-	57278211	57278303	93	Sil-	P/T/H	P/T/H	T/H	H	H	H	P/H	H	H	H	P/H	P/T/H	H	P/H	0
HSMAR1	chr6	62055275	62055370	1	+	62055275	62055370	96	Sil-	H	H	ucs	H	H	H	ucs	ucs	H	ucs	H	H	H	H	0
HSMAR1	chr6	62055687	62056882	1	+	62056498	62056813	316	Sil+	H	H	ucs	H	H	H	ucs	ucs	H	ucs	H	H	H	H	0
HSMAR1	chr6	76132444	76133734	1	+	76133338	76133661	324	Sil+	P	P	ucs	ucs	ucs	ucs	P	ucs	ucs	ucs	P	ucs	ucs	ucs	0
HSMAR1	chr6	78296045	78297650	2	+	78297285	78297575	291	Sil+	ucs	ucs	ucs	ucs	ucs	ucs	ucs	ucs	ucs	ucs	ucs	H	ucs	ucs	0
HSMAR1	chr6	80567706	80567826	1	-	80567706	80567826	121	Sil-	P	ucs	ucs	P	P	P	P	P/H	P	ucs	ucs	P	P	P	0
HSMAR1	chr6	81474829	81476089	1	+	81475726	81476013	288	Sil+	ucs	ucs	ucs	ucs	H	ucs	P	ucs	ucs	ucs	ucs	ucs	ucs	ucs	0
HSMAR1	chr6	83875142	83876404	1	-	83875220	83875505	286	Sil+	ucs	P	ucs	ucs	ucs	ucs	P	ucs	ucs	ucs	ucs	ucs	ucs	ucs	1	DOPEY1
HSMAR1	chr6	91407126	91407140	1	+	91407126	91407140	15	Sil-	T	P	ucs	P/H	ucs	ucs	P	P	ucs	ucs	P	P	P	ucs	0
HSMAR1	chr6	94819290	94820544	1	-	94819367	94819651	285	Sil+	ucs	ucs	ucs	ucs	ucs	ucs	ucs	P	ucs	H	ucs	P/H	H	H	0
HSMAR1	chr6	104793797	104795369	2	+	104794696	104795293	598	U	P	ucs	ucs	ucs	ucs	ucs	H	ucs	ucs	ucs	ucs	ucs	H	H	0
HSMAR1	chr6	107332496	107332827	1	+	107332496	107332827	332	Sil-	ucs	ucs	ucs	H	T	ucs	P	ucs	ucs	P	ucs	ucs	ucs	ucs	0
HSMAR1	chr6	107333308	107334556	2	+	107333877	107334542	666	U	ucs	ucs	ucs	H	ucs	ucs	P	ucs	ucs	P	ucs	ucs	ucs	P	0
HSMAR1	chr6	111760241	111760922	1	+	111760241	111760922	682	Sil-	H	P/H	ucs	H	ucs	ucs	P	T	ucs	ucs	P	T/H	ucs	ucs	0
HSMAR1	chr6	111760908	111761722	2	+	111761076	111761660	585	U	ucs	P/H	ucs	H	ucs	ucs	P	T	ucs	ucs	P	T/H	ucs	ucs	1	REV3L
HSMAR1	chr6	117352178	117352730	1	+	117352340	117352654	315	Sil+	ucs	P	ucs	ucs	ucs	ucs	P	P/H	H	ucs	ucs	H	ucs	ucs	0
HSMAR1	chr6	119573350	119574925	2	+	119574538	119574849	312	Sil+	ucs	ucs	ucs	ucs	T	ucs	P	ucs	ucs	P/T/H	ucs	ucs	ucs	ucs	0
HSMAR1	chr6	122841833	122843419	2	-	122841911	122842233	323	Sil+	ucs	ucs	ucs	ucs	ucs	P	P	P	ucs	ucs	ucs	ucs	ucs	ucs	1	PKIB
HSMAR1	chr6	126009759	126011037	1	-	126009837	126010138	302	Sil+	ucs	P	H	ucs	ucs	P	P	P	P	ucs	P	P	ucs	ucs	0
HSMAR1	chr6	126838512	126839767	1	-	126838590	126838871	282	Sil+	ucs	P	ucs	ucs	ucs	P	ucs	H	ucs	ucs	ucs	ucs	ucs	P	0
HSMAR1	chr6	128278948	128280190	1	+	128279847	128280114	268	Sil+	P/H	ucs	ucs	ucs	P	P	P	H	P	H	P	ucs	ucs	ucs	0
HSMAR1	chr6	129002615	129003363	1	-	129002615	129003363	749	Sil-	ucs	ucs	ucs	ucs	P	ucs	P	ucs	P	H	P	ucs	T	ucs	0
HSMAR1	chr6	133225599	133226919	2	-	133225664	133225958	295	Sil+	P	P	ucs	ucs	P	ucs	P	P/H	ucs	P	ucs	ucs	ucs	ucs	0
HSMAR1	chr6	139021027	139022594	2	+	139021926	139022518	593	U	P	P	HT	ucs	P	ucs	HT	T	ucs	P	T	ucs	ucs	ucs	0
HSMAR1	chr6	142007202	142008464	1	-	142007260	142007565	306	Sil+	ucs	ucs	ucs	ucs	ucs	ucs	P	ucs	ucs	H	ucs	P	ucs	ucs	0
HSMAR1	chr6	148967033	148967240	1	+	148967033	148967240	208	Sil-	ucs	H	H	ucs	P	ucs	P/H	P/H	ucs	P	P/H	P	H	ucs	0
HSMAR1	chr6	148967237	148967607	1	+	148967237	148967607	371	Sil-	ucs	H	H	ucs	P	ucs	P/H	P/H	ucs	P	P/H	P	H	ucs	0
HSMAR1	chr6	151541529	151543061	3	+	151542720	151542993	274	Sil+	ucs	ucs	ucs	ucs	ucs	ucs	ucs	ucs	ucs	P/H	ucs	P	ucs	ucs	0
HSMAR1	chr6	159161774	159163335	2	-	159161852	159162444	593	U	P	H	ucs	ucs	P	ucs	P	ucs	ucs	P/H	P	ucs	ucs	P	0
HSMAR1	chr6	159744221	159745736	2	-	159744299	159744570	272	Sil+	P	P	H	P	P	P	ucs	P/H	H	P	P	P	P/H	H	0
HSMAR1	chr7	16996110	16996361	1	+	16996110	16996361	252	Sil-	ucs	P	ucs	H	ucs	ucs	H	T/H	ucs	ucs	P	P	ucs	ucs	0
HSMAR1	chr7	16996365	16997310	1	+	16996951	16997234	284	Sil+	ucs	P	ucs	H	ucs	ucs	H	T/H	ucs	ucs	P	P	ucs	ucs	0
HSMAR1	chr7	22145359	22146567	1	-	22145436	22145669	234	Sil+	HT	P	T/H	P/H	P	P	P	P/H	P	P	P	P	P	P	0
HSMAR1	chr7	31549343	31550619	1	+	31550240	31550548	309	Sil+	ucs	P	P	P/H	ucs	P	H	P	H	ucs	H	H	H	H	0
HSMAR1	chr7	34224672	34225961	1	-	34224750	34225062	313	Sil+	ucs	ucs	ucs	H	P	ucs	ucs	P	ucs	ucs	P/H	P/T/H	ucs	P	0
HSMAR1	chr7	47743443	47744720	1	-	47743520	47743821	302	Sil+	ucs	P	T	ucs	ucs	ucs	P	ucs	ucs	P	P/H	P	ucs	P	0
HSMAR1	chr7	48767517	48768795	1	-	48767595	48767904	310	Sil+	ucs	ucs	ucs	ucs	H	ucs	H	ucs	H	ucs	P	ucs	ucs	H	0
HSMAR1	chr7	49318160	49319602	2	-	49318238	49318528	291	Sil+	P	P	ucs	H	ucs	P	H	H	H	ucs	H	ucs	ucs	H	0
HSMAR1	chr7	64374713	64374730	1	+	64374713	64374730	18	Sil-	H	H	P/H	ucs	ucs	H	H	H	H	T/H	H	H	H	H	1	ZNF273
HSMAR1	chr7	68032787	68034039	1	+	68033686	68033965	280	Sil+	ucs	H	ucs	H	H	H	H	ucs	H	ucs	ucs	H	H	H	0
HSMAR1	chr7	70634170	70634203	1	+	70634170	70634203	34	Sil-	H	ucs	T	H	ucs	H	H	H	H	ucs	ucs	H	H	H	1	WBSCR17
HSMAR1	chr7	84126321	84126355	1	+	84126321	84126355	35	Sil-	ucs	ucs	ucs	ucs	ucs	ucs	ucs	ucs	ucs	ucs	ucs	T/H	ucs	ucs	0
HSMAR1	chr7	84797899	84797983	1	+	84797899	84797983	85	Sil-	ucs	P	ucs	P	ucs	P	ucs	ucs	T	H	ucs	ucs	ucs	ucs	0
HSMAR1	chr7	91602008	91602084	1	+	91602008	91602084	77	Sil-	ucs	H	ucs	ucs	ucs	ucs	ucs	ucs	ucs	ucs	P	ucs	ucs	ucs	0
HSMAR1	chr7	95523893	95525164	1	-	95523970	95524265	296	Sil+	P	P	ucs	P/H	P	ucs	P	P	P	ucs	ucs	P	ucs	P	1	DYNC1I1
HSMAR1	chr7	102046188	102047747	2	-	102046263	102046547	285	Sil+	ucs	T	ucs	ucs	ucs	ucs	ucs	ucs	ucs	ucs	ucs	ucs	ucs	T	1	PRKRIP1
HSMAR1	chr7	105379689	105379705	1	-	105379689	105379705	17	Sil-	T	P	T	ucs	ucs	P	H	ucs	ucs	P	P	ucs	ucs	P	1	ATXN7L1
HSMAR1	chr7	109932874	109934099	1	-	109932952	109933200	249	Sil+	ucs	ucs	ucs	ucs	ucs	ucs	H	ucs	P	H	ucs	H	ucs	ucs	0
HSMAR1	chr7	113021400	113022971	2	+	113022639	113022901	263	Sil+	ucs	ucs	ucs	P	ucs	ucs	P	P	H	P/H	ucs	ucs	ucs	ucs	0
HSMAR1	chr7	119085213	119085311	1	-	119085213	119085311	99	Sil-	ucs	ucs	ucs	ucs	ucs	ucs	ucs	ucs	H	H	ucs	ucs	H	H	0
HSMAR1	chr7	119085556	119085945	1	+	119085556	119085945	390	Sil-	ucs	ucs	ucs	ucs	H	ucs	ucs	ucs	H	H	ucs	ucs	H	H	0
HSMAR1	chr7	119085948	119086496	1	-	119085948	119086496	549	Sil-	ucs	ucs	ucs	ucs	H	ucs	ucs	ucs	H	H	ucs	ucs	H	H	0
HSMAR1	chr7	123913114	123914387	1	-	123913186	123913488	303	Sil+	ucs	ucs	ucs	ucs	ucs	P	ucs	P	H	H	ucs	H	P	H	0
HSMAR1	chr7	128857739	128857766	1	+	128857739	128857766	28	Sil-	ucs	ucs	ucs	ucs	T	ucs	ucs	ucs	ucs	P	ucs	P	ucs	P	0
HSMAR1	chr7	135597740	135597774	1	-	135597740	135597774	35	Sil-	ucs	H	ucs	ucs	ucs	ucs	H	P/H	P	P/H	P	ucs	ucs	ucs	0
HSMAR1	chr7	142369488	142371713	2	+	142371329	142371637	309	Sil+	ucs	P	ucs	P	P	P	ucs	P	P	P	P	P	ucs	P	1	TRBV20-1
HSMAR1	chr7	146643692	146643898	1	-	146643692	146643898	207	Sil-	ucs	ucs	ucs	H	H	H	ucs	ucs	H	H	ucs	H	H	H	0
HSMAR1	chr7	154254992	154255033	1	-	154254992	154255033	42	Sil-	P/H	H	ucs	ucs	ucs	H	ucs	ucs	H	P	H	H	H	H	0
HSMAR1	chr7	154255288	154255318	1	-	154255288	154255318	31	Sil-	P/H	H	ucs	ucs	ucs	H	ucs	ucs	H	ucs	H	H	H	H	0
HSMAR1	chr8	501349	502624	1	+	502248	502548	301	Sil+	P/H	H	T	P	P	H	H	P	P/H	P	H	H	P/H	H	0
HSMAR1	chr8	6761967	6763216	1	-	6762045	6762321	277	Sil+	T	P	ucs	P	P	P	P/H	P	ucs	P	ucs	ucs	ucs	ucs	0
HSMAR1	chr8	6818954	6820269	1	+	6819848	6820193	346	Sil+	T	P	P	P/H	P	P	P/H	P	ucs	P	H	H	P	ucs	0
HSMAR1	chr8	14076026	14077599	2	+	14076923	14077523	601	U	H	H	ucs	ucs	ucs	H	ucs	ucs	H	H	ucs	ucs	H	H	1	SGCZ
HSMAR1	chr8	31709040	31709112	1	+	31709040	31709112	73	Sil-	ucs	ucs	ucs	ucs	H	ucs	P	ucs	ucs	H	ucs	H	ucs	H	0
HSMAR1	chr8	31715157	31716674	2	+	31716285	31716600	316	Sil+	ucs	ucs	ucs	P	H	ucs	ucs	P	ucs	H	ucs	H	P	ucs	1	NRG1
HSMAR1	chr8	41770013	41771290	1	-	41770090	41770393	304	Sil+	HT	P	ucs	P	P	P	P/H	P/H	P	P/H	P	P	P	P	0
HSMAR1	chr8	50928191	50929441	1	-	50928267	50928546	280	Sil+	H	ucs	ucs	ucs	H	ucs	ucs	ucs	H	ucs	ucs	ucs	H	ucs	0
HSMAR1	chr8	51992547	51993833	1	-	51992625	51992935	311	Sil+	H	ucs	ucs	ucs	H	H	ucs	ucs	H	ucs	ucs	ucs	H	H	0
HSMAR1	chr8	55027936	55029217	1	-	55028014	55028318	305	Sil+	ucs	P	ucs	ucs	P	ucs	ucs	P	P	P/H	ucs	P	H	P	0
HSMAR1	chr8	56484693	56485602	2	-	56485106	56485415	310	Sil+	ucs	P	ucs	P	ucs	P	H	ucs	H	P	ucs	H	ucs	H	0
HSMAR1	chr8	56546938	56548200	1	-	56547016	56547301	286	Sil+	ucs	P	ucs	P	ucs	P	ucs	P	H	P	ucs	H	H	H	0
HSMAR1	chr8	63957958	63958037	1	+	63957958	63958037	80	Sil-	ucs	ucs	ucs	ucs	H	ucs	P	H	ucs	P	ucs	ucs	ucs	ucs	0
HSMAR1	chr8	63959747	63960789	1	-	63959747	63960789	1043	Sil-	H	H	H	ucs	H	ucs	P	H	ucs	P	ucs	P	ucs	ucs	0
HSMAR1	chr8	66156938	66158008	1	+	66157837	66157934	98	Sil+	P	P	ucs	P	ucs	ucs	H	ucs	H	ucs	H	H	ucs	H	0
HSMAR1	chr8	70548324	70549877	2	-	70548402	70548978	577	U	H	P/H	ucs	ucs	ucs	ucs	P	ucs	ucs	P	P	P	P	P	1	SULF1
HSMAR1	chr8	80022778	80024029	1	-	80022853	80023130	278	Sil+	ucs	ucs	ucs	ucs	H	ucs	P	P	ucs	ucs	ucs	ucs	ucs	ucs	0
HSMAR1	chr8	83663468	83664752	1	+	83664362	83664682	321	Sil+	ucs	ucs	ucs	ucs	ucs	ucs	H	ucs	ucs	H	ucs	ucs	H	H	0
HSMAR1	chr8	84004399	84005606	2	-	84004477	84004787	311	Sil+	ucs	ucs	ucs	ucs	ucs	H	H	ucs	H	ucs	ucs	H	H	H	0
HSMAR1	chr8	84008222	84008442	1	-	84008222	84008442	221	Sil-	ucs	ucs	ucs	ucs	ucs	H	H	ucs	H	H	ucs	H	H	H	0
HSMAR1	chr8	90116245	90117516	1	+	90117135	90117448	314	Sil+	H	ucs	ucs	ucs	H	ucs	ucs	ucs	ucs	H	ucs	ucs	H	H	0
HSMAR1	chr8	93206102	93207293	1	-	93206180	93206394	215	Sil+	H	ucs	T	P	ucs	ucs	ucs	ucs	ucs	ucs	P	ucs	H	ucs	0
HSMAR1	chr8	99892127	99892651	2	-	99892127	99892651	525	Sil-	H	P	ucs	ucs	ucs	ucs	P	ucs	P	P	ucs	ucs	ucs	ucs	0
HSMAR1	chr8	101799228	101799261	1	+	101799228	101799261	34	Sil-	P	P	ucs	ucs	ucs	ucs	ucs	P	ucs	P/H	ucs	ucs	ucs	ucs	0
HSMAR1	chr8	102452906	102452940	1	-	102452906	102452940	35	Sil-	P	P	P	ucs	P	P	ucs	P	ucs	P	P	P	ucs	P	0
HSMAR1	chr8	108137359	108138532	1	+	108137359	108138532	1174	Sil-	H	ucs	ucs	ucs	ucs	ucs	P/H	H	ucs	ucs	ucs	ucs	ucs	ucs	0
HSMAR1	chr8	108140865	108140956	1	+	108140865	108140956	92	Sil-	H	ucs	ucs	ucs	ucs	ucs	P/H	H	ucs	ucs	ucs	ucs	ucs	ucs	0
HSMAR1	chr8	111432966	111433131	1	-	111432966	111433131	166	Sil-	H	ucs	ucs	ucs	H	ucs	ucs	ucs	ucs	H	ucs	H	ucs	H	0
HSMAR1	chr8	111433267	111433566	1	-	111433267	111433566	300	Sil-	H	ucs	ucs	ucs	H	ucs	ucs	ucs	ucs	H	ucs	H	ucs	H	0
HSMAR1	chr8	112153986	112154257	1	+	112153986	112154257	272	Sil-	H	ucs	ucs	H	ucs	P	ucs	P	ucs	ucs	ucs	H	H	H	0
HSMAR1	chr8	116208502	116210104	2	+	116209714	116210028	315	Sil+	T/H	P/H	ucs	ucs	H	ucs	P	P/H	H	ucs	ucs	ucs	ucs	ucs	0
HSMAR1	chr8	121480519	121482094	2	-	121480597	121480890	294	Sil+	ucs	P	ucs	P	ucs	ucs	ucs	ucs	ucs	ucs	ucs	ucs	ucs	ucs	0
HSMAR1	chr8	127427386	127429237	3	-	127427399	127428010	612	U	P/H	P	HT	P	P	ucs	ucs	ucs	P	ucs	ucs	ucs	ucs	ucs	0
HSMAR1	chr8	128031722	128033315	2	+	128032913	128033240	328	Sil+	P/H	P/H	ucs	P	ucs	ucs	P	H	ucs	ucs	ucs	P	ucs	P	0
HSMAR1	chr8	132349867	132351156	1	+	132350766	132351080	315	Sil+	ucs	ucs	ucs	H	H	ucs	ucs	ucs	H	ucs	ucs	H	H	H	0
HSMAR1	chr8	132656260	132656299	1	+	132656260	132656299	40	Sil-	P	ucs	ucs	H	H	ucs	ucs	ucs	H	H	ucs	ucs	H	H	0
HSMAR1	chr8	132656383	132656571	1	+	132656383	132656571	189	Sil-	P	ucs	ucs	H	H	ucs	ucs	ucs	H	H	ucs	ucs	H	H	0
HSMAR1	chr8	135217890	135219146	1	-	135217968	135218247	280	Sil+	P/H	P/H	H	ucs	H	H	ucs	P	H	H	H	P	H	P	0
HSMAR1	chr8	135496534	135496567	1	+	135496534	135496567	34	Sil-	T	P	T/H	ucs	ucs	P	H	H	ucs	P	P/H	ucs	ucs	P	1	ZFAT
HSMAR1	chr9	4881551	4881596	1	-	4881551	4881596	46	Sil-	ucs	ucs	HT	ucs	ucs	P	ucs	ucs	ucs	ucs	H	H	ucs	P/H	0
HSMAR1	chr9	5888297	5889867	2	+	5889196	5889490	295	Sil+	P	P	ucs	H	HT	P	P	ucs	P	P	P/H	P	ucs	P	0
HSMAR1	chr9	5890559	5890623	1	-	5890559	5890623	65	Sil-	P	P	T	H	HT	P	P	ucs	P	P	P/H	P	ucs	P	0
HSMAR1	chr9	8230418	8230429	1	+	8230418	8230429	12	Sil-	H	P	H	H	H	H	P	H	P/H	H	H	H	H	H	0
HSMAR1	chr9	11610848	11612138	2	-	11610926	11611213	288	Sil+	H	H	ucs	H	H	H	H	ucs	H	H	H	H	H	H	0
HSMAR1	chr9	12830039	12831310	1	-	12830117	12830411	295	Sil+	H	P	ucs	H	ucs	ucs	P	P/H	ucs	ucs	P/H	P/T/H	ucs	P/T/H	0
HSMAR1	chr9	13738462	13739781	1	-	13738540	13738882	343	Sil+	H	H	T	P/H	H	P/H	P	P/H	ucs	ucs	H	P/H	P/H	H	0
HSMAR1	chr9	13994511	13995392	1	-	13994589	13994909	321	Sil+	H	P/H	P	H	P/H	P/H	P	P/H	ucs	P/H	P/H	P/H	H	H	0
HSMAR1	chr9	14000937	14001672	2	-	14000937	14001672	736	Sil-	ucs	P/H	P	H	P/H	P/H	P/H	P/H	P	P/H	P/H	P	P/H	P/H	0
HSMAR1	chr9	18591638	18592594	1	-	18591716	18592021	306	Sil+	P/H	P/H	H	ucs	H	H	P/T/H	H	H	H	H	T/H	H	H	0
HSMAR1	chr9	21050143	21051403	1	-	21050221	21050504	284	Sil+	P/T/H	P/H	P/H	ucs	ucs	P	P/H	P/H	P	ucs	P/H	P/H	ucs	P/H	0
HSMAR1	chr9	22820568	22821846	1	+	22821467	22821770	304	Sil+	ucs	ucs	H	P/H	H	H	P	ucs	ucs	ucs	H	H	H	H	0
HSMAR1	chr9	24968224	24969478	1	-	24968302	24968582	281	Sil+	ucs	ucs	ucs	H	H	H	H	H	H	ucs	H	H	H	H	0
HSMAR1	chr9	33654053	33655322	1	+	33654952	33655246	295	Sil+	P/H	P	ucs	P	P	P	P/H	P/H	P	P	P	P	P	P	0
HSMAR1	chr9	36384589	36386177	2	+	36385782	36386101	320	Sil+	T	P/T/H	HT	ucs	ucs	ucs	P/H	ucs	ucs	H	H	T	ucs	ucs	0
HSMAR1	chr9	75824301	75825551	1	+	75825179	75825475	297	Sil+	T	P	H	H	P	P	P/H	P/H	P	P	P/H	P/H	P	P	0
HSMAR1	chr9	76237402	76237856	1	+	76237402	76237856	455	Sil-	T/H	ucs	H	P	P	P	P	P	H	ucs	P/H	H	ucs	H	0
HSMAR1	chr9	76238022	76238815	1	+	76238443	76238739	297	Sil+	T/H	ucs	H	P	P	P	ucs	P	H	ucs	P/H	H	ucs	H	0
HSMAR1	chr9	82460858	82460897	1	+	82460858	82460897	40	Sil-	H	P/H	P/H	P	H	P/H	P/H	P/H	P	H	P/H	P/H	ucs	P	0
HSMAR1	chr9	86324800	86324833	1	-	86324800	86324833	34	Sil-	T	P/T/H	P	HT	HT	T	ucs	ucs	HT	T	P/T/H	P/T/H	T	HT	0
HSMAR1	chr9	86327249	86328520	1	+	86328145	86328444	300	Sil+	ucs	HT	P/H	P	P	P	ucs	P	P	ucs	P/H	P	ucs	P	0
HSMAR1	chr9	86625284	86626252	3	-	86625361	86625667	307	Sil+	P	P	ucs	P	P	ucs	ucs	P/H	P	P	H	ucs	ucs	ucs	0
HSMAR1	chr9	93718624	93719878	1	-	93718700	93718979	280	Sil+	P	P/H	P	P	P	P	P/H	P/H	P	P	P/H	P/H	P	P/H	0
HSMAR1	chr9	105882001	105882600	1	+	105882001	105882600	600	Sil-	H	ucs	H	ucs	H	ucs	ucs	H	H	H	H	H	H	H	0
HSMAR1	chr9	106271620	106273070	2	+	106272680	106272995	316	Sil+	ucs	ucs	ucs	H	H	ucs	H	P/H	H	H	H	H	H	H	0
HSMAR1	chr9	113394811	113396049	1	+	113395710	113395975	266	Sil+	P/H	P/H	ucs	P/H	ucs	ucs	P/H	P/H	H	H	P/H	H	P/H	H	0
HSMAR1	chr9	117673755	117673817	1	-	117673755	117673817	63	Sil-	HT	P	P/H	P/T/H	P	P/H	P	P/H	P	P	P/H	HT	P	P	1	TNFSF8
HSMAR1	chr9	118116821	118118424	2	+	118118039	118118352	314	Sil+	P	P	T/H	P/H	ucs	P/H	P	ucs	H	H	P/H	P	P	P	0
HSMAR1	chr9	120442615	120442631	1	+	120442615	120442631	17	Sil-	P	HT	P	P/H	H	P/H	P	P/H	P/T/H	H	P/T/H	P	H	ucs	0
HSMAR1	chr9	124758902	124758942	1	-	124758902	124758942	41	Sil-	P	ucs	P/H	P/T/H	P	P	P	H	ucs	P/H	P/H	T/H	P	P	1	TTLL11
HSMAR1	chr9	133634120	133635063	1	-	133634120	133635063	944	Sil-	ucs	ucs	HT	P/H	ucs	ucs	ucs	ucs	T	P/T/H	T/H	P/T/H	ucs	ucs	1	ABL1
HSMAR1	chrX	18711630	18711663	1	-	18711630	18711663	34	Sil-	P	P/H	HT	HT	P	P/H	P	P/H	HT	P	P	P	P/H	P	0
HSMAR1	chrX	25550801	25552059	1	+	25551699	25551983	285	Sil+	P	P	ucs	H	P	H	H	H	HT	ucs	ucs	H	H	ucs	0
HSMAR1	chrX	26968827	26968869	1	-	26968827	26968869	43	Sil-	ucs	ucs	ucs	ucs	ucs	ucs	H	H	ucs	ucs	ucs	ucs	ucs	ucs	0
HSMAR1	chrX	27027637	27028877	1	-	27027715	27027978	264	Sil+	ucs	ucs	ucs	ucs	ucs	ucs	H	H	ucs	ucs	ucs	H	H	H	0
HSMAR1	chrX	28442103	28443335	1	+	28442999	28443291	293	Sil+	H	ucs	ucs	ucs	H	ucs	H	H	ucs	ucs	ucs	H	ucs	H	0
HSMAR1	chrX	30559688	30559816	1	+	30559688	30559816	129	Sil-	ucs	P	ucs	P/H	P	ucs	ucs	ucs	ucs	P	ucs	ucs	ucs	ucs	0
HSMAR1	chrX	30559834	30560912	1	+	30560535	30560843	309	Sil+	ucs	P	ucs	P/H	P	ucs	ucs	ucs	ucs	P	ucs	ucs	ucs	ucs	0
HSMAR1	chrX	31929500	31930783	1	+	31930399	31930707	309	Sil+	H	P	ucs	P/H	ucs	ucs	ucs	ucs	P	P	ucs	ucs	H	H	0
HSMAR1	chrX	40678308	40679558	1	+	40679207	40679482	276	Sil+	H	P/H	H	P	P	P	H	H	P	P	ucs	P	P/H	ucs	0
HSMAR1	chrX	55766446	55768002	2	-	55766828	55767124	297	Sil+	ucs	H	ucs	T	ucs	P	ucs	ucs	ucs	ucs	ucs	ucs	ucs	ucs	0
HSMAR1	chrX	69023391	69023429	1	-	69023391	69023429	39	Sil-	ucs	ucs	ucs	P	ucs	ucs	ucs	ucs	ucs	ucs	ucs	ucs	ucs	ucs	0
HSMAR1	chrX	71827515	71827758	1	-	71827515	71827758	244	Sil-	P	P	ucs	ucs	ucs	P	P	ucs	ucs	ucs	ucs	P	P	P	1	PHKA1
HSMAR1	chrX	75306400	75307007	1	+	75306400	75307007	608	Sil-	ucs	ucs	ucs	ucs	ucs	ucs	ucs	ucs	ucs	ucs	ucs	ucs	ucs	ucs	0
HSMAR1	chrX	75307155	75307824	1	+	75307435	75307750	316	Sil+	ucs	ucs	ucs	ucs	ucs	ucs	ucs	ucs	ucs	ucs	ucs	ucs	P	ucs	0
HSMAR1	chrX	76047032	76048308	1	-	76047110	76047409	300	Sil+	ucs	ucs	ucs	ucs	H	ucs	ucs	ucs	ucs	ucs	ucs	H	H	ucs	0
HSMAR1	chrX	82348942	82349921	1	-	82349010	82349310	301	Sil+	ucs	ucs	ucs	H	H	H	H	ucs	H	H	H	H	H	H	0
HSMAR1	chrX	85532349	85533627	1	+	85533244	85533551	308	Sil+	H	ucs	ucs	H	ucs	ucs	ucs	ucs	ucs	ucs	H	ucs	ucs	ucs	0
HSMAR1	chrX	90352139	90354293	3	-	90352215	90352522	308	Sil+	H	ucs	ucs	ucs	H	ucs	ucs	ucs	ucs	H	H	H	ucs	ucs	0
HSMAR1	chrX	91888405	91889670	1	-	91888483	91888771	289	Sil+	ucs	ucs	ucs	P/H	ucs	ucs	ucs	ucs	ucs	H	ucs	H	ucs	ucs	0
HSMAR1	chrX	92544334	92545585	2	-	92544334	92545585	1252	Sil-	H	ucs	ucs	H	H	H	H	ucs	H	H	H	ucs	ucs	H	0
HSMAR1	chrX	94273805	94275010	1	-	94273878	94274111	234	Sil+	H	ucs	ucs	ucs	ucs	P	ucs	P	H	H	ucs	P	ucs	ucs	0
HSMAR1	chrX	105548709	105549969	1	+	105549606	105549895	290	Sil+	ucs	P	H	ucs	ucs	ucs	ucs	ucs	ucs	ucs	ucs	P	ucs	ucs	1	chrX:LOC644504
HSMAR1	chrX	114014091	114014136	1	-	114014091	114014136	46	Sil-	ucs	P	ucs	P	P	P	ucs	P	ucs	P/H	H	P	P	ucs	0
HSMAR1	chrX	115736965	115738231	1	-	115737043	115737337	295	Sil+	H	ucs	ucs	ucs	ucs	ucs	H	ucs	H	H	H	H	ucs	ucs	0
HSMAR1	chrX	120750812	120752114	1	-	120750890	120751215	326	Sil+	ucs	P	ucs	ucs	H	ucs	H	ucs	H	H	ucs	H	ucs	H	0
HSMAR1	chrX	124641223	124642490	1	-	124641301	124641604	304	Sil+	ucs	ucs	ucs	ucs	H	ucs	ucs	ucs	H	H	ucs	H	ucs	H	0
HSMAR1	chrX	134613806	134615678	2	-	134613884	134614779	896	U	P	P	P	P	P	ucs	P	P	P	P	P	P	P	P	0
HSMAR1	chrX	137643573	137643993	1	+	137643573	137643993	421	Sil-	ucs	P	ucs	H	H	H	P	P	H	ucs	ucs	H	H	H	0
HSMAR1	chrX	139974598	139975880	1	+	139975496	139975804	309	Sil+	H	ucs	ucs	ucs	ucs	H	ucs	ucs	ucs	H	ucs	ucs	ucs	ucs	0
HSMAR1	chrX	141404218	141404251	1	-	141404218	141404251	34	Sil-	ucs	ucs	ucs	ucs	H	H	H	H	H	H	H	ucs	H	H	0
HSMAR1	chrX	144143187	144144019	1	+	144143611	144143943	333	Sil+	ucs	ucs	ucs	ucs	H	H	ucs	P/H	H	H	H	H	H	H	0
HSMAR1	chrY	5618498	5619768	1	-	5618576	5618869	294	Sil+	ucs	ucs	ucs	ucs	H	ucs	ucs	ucs	ucs	ucs	ucs	ucs	ucs	ucs	0
HSMAR1	chrY	7332361	7332390	1	-	7332361	7332390	30	Sil-	HT	ucs	P	ucs	P	ucs	P/T/H	T/H	P	ucs	P/T/H	ucs	ucs	P/T/H	0
HSMAR1	chrY	22727653	22728929	1	+	22728550	22728857	308	Sil+	P/T/H	ucs	H	ucs	H	ucs	HT	HT	P	ucs	P/T/H	ucs	ucs	HT	0

## Sheet: S1b. Hsmar2
TE	seqnames	start.hsmar2	end.hsmar2	nhsps	strand.x	start.silencer	end.silencer	width.silencer	type.silencer	Dnd41	GM12878	H1.hESC	HeLa.S3	HepG2	HMEC	HSMM	HSMMtube	HUVEC	K562	NH.A	NHDF.Ad	NHEK	NHLF	Sil location in genes	gene.id
HSMAR2	chr1	54454487	54454547	1	+	54454487	54454547	61	Sil-	ucs	P	ucs	ucs	ucs	ucs	ucs	P	ucs	P/H	ucs	P	ucs	ucs	0
HSMAR2	chr1	54454703	54456191	2	+	54455564	54455831	268	Sil+	ucs	P	ucs	ucs	ucs	ucs	ucs	P	ucs	P/H	ucs	P	ucs	ucs	0
HSMAR2	chr1	57128122	57130111	5	-	57128265	57128607	343	Sil+	P	P	ucs	H	ucs	H	P	P	P	ucs	ucs	ucs	ucs	H	0
HSMAR2	chr1	60946128	60946388	2	-	60946128	60946388	261	Sil-	H	ucs	H	H	ucs	ucs	ucs	P	ucs	ucs	ucs	ucs	P/H	H	0
HSMAR2	chr1	60946411	60947610	1	-	60946411	60947610	1200	Sil-	H	ucs	P/H	H	ucs	ucs	ucs	P	ucs	ucs	ucs	ucs	P/H	H	0
HSMAR2	chr1	61937353	61939553	4	-	61937696	61938017	322	Sil+	H	P	P	H	P	P	P	P/H	P	P	P/H	P	ucs	P/H	0
HSMAR2	chr1	61965732	61965835	1	+	61965732	61965835	104	Sil-	H	P	ucs	H	P	P	P	P/H	P	P	P/H	P	ucs	H	0
HSMAR2	chr1	69267912	69269207	1	+	69268839	69269146	308	Sil+	ucs	ucs	ucs	H	H	P	ucs	ucs	ucs	H	H	H	ucs	H	0
HSMAR2	chr1	72705599	72706847	1	+	72706527	72706784	258	Sil+	ucs	ucs	ucs	H	H	ucs	P	ucs	ucs	H	ucs	T	ucs	ucs	1	NEGR1
HSMAR2	chr1	73128356	73129624	1	+	73129283	73129562	280	Sil+	H	ucs	ucs	H	H	ucs	P	P	ucs	H	P/H	H	ucs	H	0
HSMAR2	chr1	74287905	74287979	1	-	74287905	74287979	75	Sil-	ucs	P	ucs	H	H	P	H	ucs	H	H	H	ucs	ucs	H	0
HSMAR2	chr1	76012473	76013755	1	+	76013399	76013713	315	Sil+	ucs	ucs	ucs	H	ucs	ucs	ucs	ucs	T	ucs	ucs	H	P	H	1	SLC44A5
HSMAR2	chr1	76013795	76013824	1	+	76013795	76013824	30	Sil-	ucs	ucs	ucs	H	ucs	ucs	ucs	ucs	T	ucs	ucs	H	P	H	1	SLC44A5
HSMAR2	chr1	79249746	79250453	1	+	79250092	79250391	300	Sil+	ucs	P	ucs	ucs	H	ucs	ucs	ucs	ucs	H	H	H	P	H	0
HSMAR2	chr1	80765384	80766692	1	-	80765446	80765765	320	Sil+	ucs	ucs	ucs	ucs	H	ucs	H	H	ucs	H	ucs	H	ucs	H	0
HSMAR2	chr1	93751886	93752286	1	+	93751940	93752247	308	Sil+	T	P/H	ucs	H	ucs	ucs	ucs	ucs	P	ucs	ucs	ucs	ucs	ucs	0
HSMAR2	chr1	96504908	96506207	1	+	96505829	96506145	317	Sil+	ucs	ucs	ucs	P	H	P	ucs	ucs	P	H	ucs	P	H	H	0
HSMAR2	chr1	96506290	96506451	1	+	96506290	96506451	162	Sil-	ucs	ucs	ucs	P	H	P	ucs	ucs	ucs	H	ucs	P	H	H	0
HSMAR2	chr1	98756523	98757774	1	+	98757449	98757712	264	Sil+	T	P	ucs	ucs	ucs	ucs	H	ucs	ucs	H	ucs	H	ucs	H	0
HSMAR2	chr1	99742149	99743427	1	-	99742214	99742500	287	Sil+	H	ucs	ucs	ucs	ucs	P	P	P/H	P	ucs	H	P	ucs	H	0
HSMAR2	chr1	106110701	106111809	1	-	106110763	106111063	301	Sil+	ucs	ucs	ucs	H	H	ucs	ucs	ucs	H	H	ucs	H	H	H	0
HSMAR2	chr1	106310219	106311475	1	+	106311145	106311414	270	Sil+	ucs	ucs	ucs	H	H	H	H	ucs	H	H	H	H	H	H	0
HSMAR2	chr1	109999850	110000000	1	-	109999850	110000000	151	Sil-	P/H	P	ucs	P	P	P	P/H	P/H	P	P/H	P/H	P	P/H	P	0
HSMAR2	chr1	110000001	110001344	2	-	110000001	110001344	1344	Sil-	P/H	P	ucs	P	P	P	P/H	P/H	P	P/H	P/H	P	P/H	P	0
HSMAR2	chr1	110001521	110001591	1	-	110001521	110001591	71	Sil-	P/H	P	ucs	P	P	P	P/H	P/H	P	P/H	P/H	P	P	P	0
HSMAR2	chr1	111233029	111234306	1	+	111233953	111234244	292	Sil+	P	P	ucs	P	P	P	P	P/H	P	P	H	P	P	ucs	0
HSMAR2	chr1	112090072	112091664	2	-	112090137	112090432	296	Sil+	P	P/H	ucs	P	ucs	ucs	P/H	H	P	P/H	P	P	ucs	ucs	0
HSMAR2	chr1	12665557	12667293	3	+	12665557	12667293	1737	Sil-	T	P/H	P/T/H	P	P/T	P	H	P/T/H	T	P/T/H	P/T/H	ucs	P/H	P	1	DHRS3
HSMAR2	chr1	12667673	12667845	1	+	12667673	12667845	173	Sil-	T	P	T	ucs	P/T	P	H	P/H	ucs	P/T/H	P/T/H	ucs	P	P	1	DHRS3
HSMAR2	chr1	12668182	12668240	1	+	12668182	12668240	59	Sil-	T	P/H	T	ucs	P/T	P	H	P/T/H	ucs	P/T/H	P/T/H	ucs	P	P	0
HSMAR2	chr1	120878342	120879970	2	-	120878406	120878711	306	Sil+	ucs	ucs	ucs	ucs	ucs	ucs	ucs	ucs	ucs	ucs	ucs	ucs	ucs	ucs	1	chr1:LOC100132314
HSMAR2	chr1	149425867	149427501	2	+	149427131	149427439	309	Sil+	ucs	ucs	ucs	ucs	ucs	ucs	ucs	ucs	ucs	ucs	ucs	ucs	ucs	ucs	1	chr1:LOC100133008
HSMAR2	chr1	160554490	160555268	1	+	160554925	160555211	287	Sil+	T	P/T/H	H	P	ucs	ucs	ucs	P	P	ucs	ucs	P	P	ucs	0
HSMAR2	chr1	164932688	164933605	1	+	164932688	164933605	918	Sil-	P/H	ucs	H	P	ucs	ucs	ucs	P	H	ucs	H	ucs	H	H	0
HSMAR2	chr1	164933790	164934185	1	+	164933815	164934123	309	Sil+	P/H	ucs	H	P	ucs	ucs	ucs	P	H	ucs	H	ucs	H	H	0
HSMAR2	chr1	167172946	167175187	4	-	167173009	167173638	630	U	H	P/H	P/T/H	P/H	P	H	H	ucs	P	P	P	P	P	P/H	0
HSMAR2	chr1	173240061	173240214	1	-	173240061	173240214	154	Sil-	H	P/H	ucs	T	H	T	P/T	T	P	ucs	P/T	H	ucs	H	0
HSMAR2	chr1	173241488	173242625	1	-	173241488	173242625	1138	Sil-	H	P/H	ucs	H	H	ucs	P/T	ucs	P	ucs	P	H	ucs	H	0
HSMAR2	chr1	173264555	173265198	1	-	173264555	173265198	644	Sil-	ucs	P/H	ucs	H	H	H	P/T/H	P/T/H	P	P/H	P	T	ucs	H	0
HSMAR2	chr1	174556730	174556826	1	-	174556730	174556826	97	Sil-	ucs	P/H	ucs	ucs	ucs	ucs	ucs	ucs	ucs	ucs	ucs	ucs	ucs	ucs	0
HSMAR2	chr1	174573776	174575311	2	-	174573776	174575311	1536	Sil-	ucs	P	ucs	ucs	ucs	ucs	ucs	ucs	ucs	ucs	ucs	ucs	ucs	ucs	0
HSMAR2	chr1	15999191	16000000	2	-	15999191	16000000	810	Sil-	T	ucs	ucs	ucs	ucs	ucs	ucs	ucs	ucs	T	ucs	ucs	P	ucs	0
HSMAR2	chr1	16000001	16001241	3	-	16000001	16001241	1241	Sil-	T	ucs	ucs	ucs	ucs	ucs	ucs	ucs	ucs	T	ucs	ucs	P	ucs	0
HSMAR2	chr1	177768365	177769604	1	+	177769293	177769542	250	Sil+	H	T	ucs	P	P	P/T	P/H	P/H	P	H	P/H	P	P/H	P/H	0
HSMAR2	chr1	178103618	178104526	1	+	178104208	178104463	256	Sil+	ucs	P	ucs	ucs	ucs	T	P	ucs	ucs	H	ucs	T	P/H	H	1	RASAL2
HSMAR2	chr1	184547987	184550051	2	-	184548025	184549126	1102	U	ucs	P/H	P	P	ucs	ucs	H	H	ucs	P	P	T	ucs	H	1	C1orf21
HSMAR2	chr1	196720731	196722067	2	-	196720794	196721112	319	Sil+	ucs	ucs	ucs	ucs	H	ucs	P	ucs	ucs	H	ucs	ucs	ucs	ucs	0
HSMAR2	chr1	196805413	196806750	2	-	196805476	196805794	319	Sil+	ucs	ucs	ucs	ucs	ucs	ucs	ucs	ucs	ucs	ucs	ucs	ucs	ucs	ucs	0
HSMAR2	chr1	199897612	199898513	1	-	199897677	199897982	306	Sil+	P	P	ucs	H	ucs	P	ucs	ucs	ucs	P	P	ucs	ucs	H	0
HSMAR2	chr1	206177510	206179141	2	-	206177574	206177883	310	Sil+	ucs	ucs	ucs	ucs	ucs	ucs	ucs	ucs	ucs	ucs	ucs	ucs	ucs	ucs	0
HSMAR2	chr1	208434605	208435906	1	-	208434668	208434981	314	Sil+	P/T	P	P/T	P/H	P	P/H	P/H	P/H	P	P	P/H	P	P/H	P/H	0
HSMAR2	chr1	212017622	212019875	4	-	212017686	212018310	625	U	ucs	P/T/H	ucs	H	P	ucs	P	P	P	P/H	ucs	P	ucs	ucs	0
HSMAR2	chr1	216210256	216211836	2	-	216210319	216210617	299	Sil+	ucs	P	ucs	ucs	ucs	ucs	P	P	H	H	ucs	P/H	P	H	0
HSMAR2	chr1	219034619	219034672	1	+	219034619	219034672	54	Sil-	H	P	ucs	ucs	ucs	ucs	P/H	H	P	H	H	P	ucs	H	0
HSMAR2	chr1	219034744	219035693	1	+	219034744	219035693	950	Sil-	H	P	ucs	ucs	ucs	ucs	P/H	H	P	H	P/H	P	ucs	H	0
HSMAR2	chr1	221178112	221179672	2	+	221179039	221179611	573	U	ucs	P/H	ucs	H	ucs	P/H	ucs	H	ucs	H	H	P	H	H	0
HSMAR2	chr1	221969499	221970774	1	-	221969563	221969846	284	Sil+	T	P/T	ucs	H	P	P/T/H	H	H	P	P/H	P/H	P/T/H	P	P/H	0
HSMAR2	chr1	222157977	222159320	1	+	222158904	222159259	356	Sil+	T	P	H	H	ucs	T	P/T	T	H	H	P/T/H	P/T/H	T	H	0
HSMAR2	chr1	226502377	226503736	3	+	226502377	226503736	1360	Sil-	P/T	P	ucs	P/T	P	ucs	P	P	P	P	P	P	ucs	P	0
HSMAR2	chr1	226503833	226504871	2	+	226504212	226504845	634	U	P/T	P	ucs	T	P	ucs	P	P	P	P	ucs	P	ucs	P	0
HSMAR2	chr1	226506943	226506984	1	+	226506943	226506984	42	Sil-	ucs	P	ucs	T	P	ucs	P	P	P	P	ucs	P	ucs	P	1	chr1:LOC100128832
HSMAR2	chr1	227225449	227225729	1	+	227225449	227225729	281	Sil-	P	P	ucs	ucs	ucs	ucs	P/H	H	ucs	ucs	ucs	H	ucs	ucs	1	CDC42BPA
HSMAR2	chr1	227226091	227227091	1	+	227226731	227227029	299	Sil+	P	P	ucs	ucs	ucs	ucs	P/H	H	ucs	ucs	ucs	H	ucs	ucs	1	CDC42BPA
HSMAR2	chr1	227702332	227703626	1	+	227703259	227703564	306	Sil+	P/H	H	H	ucs	ucs	P/H	P/H	P/H	P	P/H	P	P	ucs	ucs	0
HSMAR2	chr1	238797692	238798301	1	+	238797692	238798301	610	Sil-	H	ucs	ucs	H	H	ucs	P	ucs	H	H	ucs	H	H	H	0
HSMAR2	chr1	238799134	238800479	3	+	238799777	238800100	324	Sil+	H	ucs	ucs	H	H	ucs	P	ucs	H	H	ucs	H	H	H	0
HSMAR2	chr1	239102455	239103742	1	+	239103381	239103679	299	Sil+	H	ucs	H	H	H	ucs	H	ucs	H	H	H	H	H	H	0
HSMAR2	chr1	240225301	240227051	3	-	240225366	240225715	350	Sil+	H	ucs	H	P/H	H	ucs	P/H	H	H	H	P/H	P	H	P/H	0
HSMAR2	chr1	242234424	242235942	2	+	242235351	242235880	530	U	ucs	P	ucs	P/H	ucs	P	H	P	H	ucs	H	ucs	H	H	0
HSMAR2	chr1	242769511	242771095	2	+	242770439	242771035	597	U	ucs	ucs	ucs	P/H	H	ucs	H	H	H	H	H	H	H	H	1	chr1:LOC391183
HSMAR2	chr1	243682037	243683316	1	+	243682964	243683254	291	Sil+	T	P/H	T	P/H	P	ucs	P/H	H	ucs	P	P/H	H	ucs	H	1	AKT3
HSMAR2	chr1	247662746	247663896	1	+	247663673	247663834	162	Sil+	P	P	H	P	P	H	ucs	ucs	H	P	ucs	H	H	H	0
HSMAR2	chr1	24159595	24159809	1	+	24159595	24159809	215	Sil-	P	P	ucs	ucs	ucs	ucs	ucs	ucs	P	ucs	ucs	P	P	ucs	0
HSMAR2	chr1	24165418	24167761	5	-	24165482	24166266	785	U	P/T	P/T	ucs	ucs	T	ucs	T	ucs	P	T	T	P/T	P	T	0
HSMAR2	chr1	30460635	30461827	1	+	30461561	30461764	204	Sil+	P	P	T	P/H	P/H	P/H	H	P/H	H	ucs	P/H	ucs	P/H	ucs	0
HSMAR2	chr1	34113107	34114688	2	+	34114320	34114626	307	Sil+	P	P	T	P/H	P	P	H	ucs	H	P	ucs	T	P	H	1	CSMD2
HSMAR2	chr1	38664908	38666520	2	+	38666153	38666458	306	Sil+	P	P/H	P/H	P/H	P	P/H	P/H	P/H	P	P/H	P/H	P	P/H	P	0
HSMAR2	chr1	39487621	39489727	4	+	39487621	39489727	2107	Sil-	T	ucs	H	ucs	ucs	ucs	ucs	ucs	ucs	ucs	ucs	ucs	P	ucs	0
HSMAR2	chr1	43047550	43048948	2	-	43047912	43048221	310	Sil+	P	P	ucs	P/H	H	ucs	ucs	P	P	P/H	H	ucs	ucs	ucs	1	chr1:LOC728621
HSMAR2	chr1	45663313	45664607	1	+	45664237	45664546	310	Sil+	P	P	ucs	ucs	H	P	P	P/H	H	P/H	P	P	P	H	0
HSMAR2	chr10	5321645	5322963	1	+	5322572	5322903	332	Sil+	T	P	ucs	ucs	H	P	P	ucs	ucs	T	ucs	P	ucs	P	0
HSMAR2	chr10	10509780	10511042	1	-	10509845	10510114	270	Sil+	P	P	ucs	ucs	H	H	P	P	ucs	ucs	ucs	ucs	ucs	H	0
HSMAR2	chr10	12740450	12742068	2	-	12740514	12741142	629	U	ucs	H	T	ucs	P	ucs	P	ucs	T	P	ucs	T	ucs	ucs	0
HSMAR2	chr10	19193862	19195127	1	+	19194786	19195067	282	Sil+	ucs	ucs	ucs	ucs	H	H	ucs	ucs	H	H	ucs	H	ucs	ucs	1	chr10:LOC100287636
HSMAR2	chr10	19503512	19504674	1	-	19503573	19503815	243	Sil+	ucs	H	ucs	ucs	ucs	ucs	ucs	ucs	H	ucs	ucs	H	ucs	ucs	0
HSMAR2	chr10	19504785	19504880	1	-	19504785	19504880	96	Sil-	ucs	H	ucs	ucs	ucs	ucs	ucs	ucs	H	ucs	ucs	H	ucs	ucs	1	C10orf112
HSMAR2	chr10	29218220	29219562	1	-	29218285	29218636	352	Sil+	P	P	ucs	ucs	ucs	ucs	P	P	P	H	P	P	P	P	0
HSMAR2	chr10	29343053	29343167	1	-	29343053	29343167	115	Sil-	P	P	ucs	ucs	P	P	P	P	P	P/H	P	ucs	P	P	0
HSMAR2	chr10	44987807	44988993	1	-	44987871	44988106	236	Sil+	ucs	P	ucs	ucs	P	H	P	P	ucs	ucs	ucs	P	H	P	0
HSMAR2	chr10	50211259	50211417	1	+	50211259	50211417	159	Sil-	ucs	P	ucs	P/H	ucs	P	P/H	P/H	P	P	ucs	P	P	P	0
HSMAR2	chr10	50212870	50214017	2	+	50213639	50213929	291	Sil+	P	P	ucs	P/H	ucs	P	P/H	P/H	P	P	ucs	P	P	P	0
HSMAR2	chr10	54401408	54402414	1	+	54401408	54402414	1007	Sil-	ucs	ucs	ucs	ucs	ucs	P	P	P/H	ucs	H	ucs	P	P	P	0
HSMAR2	chr10	54402415	54402546	1	+	54402415	54402546	132	Sil-	ucs	ucs	ucs	ucs	ucs	ucs	P	P	ucs	H	ucs	P	P	P	0
HSMAR2	chr10	58561417	58561560	1	-	58561417	58561560	144	Sil-	ucs	ucs	ucs	H	H	ucs	H	ucs	H	H	H	ucs	H	H	0
HSMAR2	chr10	58562010	58563178	1	-	58562010	58563178	1169	Sil-	ucs	ucs	ucs	H	H	ucs	H	ucs	H	H	H	H	H	H	0
HSMAR2	chr10	58576173	58577447	1	+	58577100	58577384	285	Sil+	ucs	ucs	ucs	H	H	ucs	H	ucs	H	H	H	H	H	H	0
HSMAR2	chr10	59132511	59133786	1	+	59133436	59133724	289	Sil+	ucs	ucs	ucs	ucs	ucs	ucs	ucs	ucs	H	H	ucs	H	H	H	0
HSMAR2	chr10	59679999	59681237	1	-	59680060	59680311	252	Sil+	ucs	ucs	ucs	ucs	ucs	ucs	ucs	ucs	H	H	ucs	ucs	ucs	ucs	0
HSMAR2	chr10	60292023	60293290	1	+	60292950	60293228	279	Sil+	ucs	P	ucs	ucs	ucs	ucs	P/H	H	ucs	H	ucs	T	P	ucs	1	BICC1
HSMAR2	chr10	61244470	61246634	3	-	61244534	61245707	1174	U	ucs	ucs	ucs	ucs	ucs	P	P	P	H	H	P	P	P	P	0
HSMAR2	chr10	62855168	62856392	1	-	62855231	62855477	247	Sil+	ucs	P	ucs	H	H	P	P	P/H	P	P	ucs	P	P	P	0
HSMAR2	chr10	64228085	64229364	1	+	64229012	64229305	294	Sil+	ucs	P/H	ucs	P/H	ucs	ucs	ucs	P	P	ucs	ucs	ucs	ucs	P	1	ZNF365
HSMAR2	chr10	66743564	66745474	2	+	66744486	66745412	927	U	ucs	ucs	H	H	H	ucs	ucs	ucs	ucs	H	ucs	H	ucs	H	0
HSMAR2	chr10	67530908	67533364	4	+	67532303	67533000	698	U	ucs	ucs	ucs	H	ucs	ucs	ucs	ucs	ucs	H	ucs	H	ucs	H	0
HSMAR2	chr10	68281020	68282633	2	-	68281032	68281337	306	Sil+	ucs	ucs	ucs	P	H	ucs	ucs	ucs	H	H	ucs	H	ucs	ucs	0
HSMAR2	chr10	68943478	68944768	1	-	68943542	68943842	301	Sil+	ucs	ucs	ucs	P	ucs	ucs	ucs	ucs	ucs	H	ucs	ucs	H	H	1	CTNNA3
HSMAR2	chr10	69286666	69288073	2	+	69287694	69288011	318	Sil+	ucs	ucs	ucs	P	ucs	ucs	ucs	P	P	H	ucs	ucs	ucs	H	0
HSMAR2	chr10	70434941	70435321	1	+	70434941	70435321	381	Sil-	ucs	ucs	ucs	ucs	ucs	ucs	ucs	P	ucs	H	ucs	ucs	ucs	ucs	0
HSMAR2	chr10	70436472	70436522	1	+	70436472	70436522	51	Sil-	ucs	ucs	ucs	ucs	ucs	ucs	ucs	P	ucs	H	ucs	ucs	ucs	ucs	1	TET1
HSMAR2	chr10	70436519	70437305	1	+	70436977	70437292	316	Sil+	ucs	ucs	ucs	ucs	ucs	ucs	ucs	ucs	ucs	H	ucs	ucs	ucs	ucs	0
HSMAR2	chr10	72158982	72159208	2	-	72158982	72159208	227	Sil-	ucs	ucs	ucs	P/T	ucs	ucs	P	P	P	P	P	P	T	P	0
HSMAR2	chr10	74246559	74247673	1	+	74246559	74247673	1115	Sil-	ucs	P	ucs	ucs	ucs	ucs	ucs	ucs	ucs	ucs	ucs	ucs	ucs	ucs	1	CBARA1
HSMAR2	chr10	78621608	78622875	1	+	78622535	78622813	279	Sil+	P	P	ucs	P/H	ucs	ucs	P	P/H	ucs	H	P	P	ucs	P	0
HSMAR2	chr10	82022000	82023442	2	-	82022063	82022314	252	Sil+	P	P	H	P	T	ucs	P	P	P	P/H	P	P	P	P	0
HSMAR2	chr10	84930534	84931757	2	+	84931471	84931695	225	Sil+	ucs	ucs	ucs	ucs	H	ucs	ucs	P	ucs	H	ucs	ucs	ucs	H	0
HSMAR2	chr10	92189438	92191111	2	-	92189503	92189808	306	Sil+	P	P	ucs	P	H	ucs	P	P	P	ucs	P	ucs	ucs	P	0
HSMAR2	chr10	93420729	93422146	2	-	93420912	93421219	308	Sil+	P/H	P	H	ucs	ucs	ucs	P/H	ucs	P	ucs	P	ucs	ucs	P	0
HSMAR2	chr10	112816835	112818218	1	+	112817760	112818156	397	Sil+	P/H	P	ucs	P	ucs	ucs	ucs	H	H	ucs	ucs	P	ucs	ucs	0
HSMAR2	chr10	113450497	113451799	1	-	113450562	113450872	311	Sil+	ucs	ucs	ucs	ucs	ucs	H	ucs	ucs	H	ucs	ucs	ucs	ucs	H	0
HSMAR2	chr10	113775687	113776570	1	-	113775687	113776570	884	Sil-	P	P	ucs	P	ucs	H	ucs	H	H	ucs	H	ucs	ucs	H	0
HSMAR2	chr10	116872137	116873778	2	+	116873060	116873716	657	U	ucs	P	H	P	ucs	P	P	P	P	ucs	ucs	ucs	ucs	ucs	1	ATRNL1
HSMAR2	chr10	118837398	118837451	1	+	118837398	118837451	54	Sil-	P	P	ucs	P	P	P	P	P	ucs	ucs	ucs	ucs	ucs	P	0
HSMAR2	chr10	118837476	118837773	1	+	118837476	118837773	298	Sil-	P	P	ucs	P	P	P	P	P	ucs	ucs	ucs	ucs	ucs	P	0
HSMAR2	chr10	125744305	125745287	2	+	125744305	125745287	983	Sil-	P	P/H	ucs	P/H	H	P	P/H	P/H	P	ucs	P	P	P/H	P	0
HSMAR2	chr10	125746183	125747608	3	+	125746549	125747545	997	U	P	P	ucs	P/H	ucs	P	P/H	P/H	P	ucs	P	P	P	P	0
HSMAR2	chr10	130626403	130627689	1	+	130627330	130627627	298	Sil+	P/T	P	ucs	P/H	P	H	ucs	ucs	H	ucs	H	H	H	H	0
HSMAR2	chr11	10393262	10394543	1	-	10393323	10393615	293	Sil+	ucs	P/H	H	P/H	P	ucs	P/H	P/T/H	ucs	P	P/H	T	ucs	T	0
HSMAR2	chr11	13146289	13147558	1	+	13147213	13147498	286	Sil+	P	P	ucs	P/T/H	ucs	ucs	P	P/H	ucs	P/H	P/T/H	P	ucs	P/H	0
HSMAR2	chr11	13150636	13150978	1	-	13150636	13150978	343	Sil-	P	P	ucs	P/H	ucs	ucs	P	P/H	ucs	P/H	P/T/H	P	ucs	P/H	0
HSMAR2	chr11	13153405	13154303	1	-	13153405	13154303	899	Sil-	P	P	ucs	P	ucs	ucs	P/H	P/H	P	P/H	T	P	ucs	P/H	0
HSMAR2	chr11	15114797	15116009	1	-	15114817	15115121	305	Sil+	P	P	H	P/H	ucs	P	P	P/H	ucs	ucs	ucs	P	ucs	P	0
HSMAR2	chr11	22254911	22256183	1	-	22254975	22255257	283	Sil+	H	P	ucs	ucs	ucs	P	ucs	P	ucs	H	ucs	ucs	P	ucs	0
HSMAR2	chr11	24459677	24459845	1	+	24459677	24459845	169	Sil-	H	ucs	ucs	ucs	ucs	ucs	ucs	ucs	ucs	ucs	ucs	H	H	ucs	0
HSMAR2	chr11	24459950	24460154	1	+	24459950	24460154	205	Sil-	H	ucs	ucs	ucs	ucs	ucs	ucs	ucs	ucs	ucs	ucs	H	H	ucs	0
HSMAR2	chr11	24460424	24460697	1	+	24460424	24460697	274	Sil-	H	ucs	ucs	ucs	ucs	ucs	ucs	ucs	ucs	ucs	ucs	H	H	ucs	0
HSMAR2	chr11	24460691	24461414	1	+	24461058	24461351	294	Sil+	H	ucs	ucs	ucs	ucs	ucs	ucs	P	ucs	ucs	ucs	H	H	ucs	0
HSMAR2	chr11	24718871	24720954	4	-	24718871	24720954	2084	Sil-	H	ucs	H	T	H	H	H	P	T	H	T	H	H	H	0
HSMAR2	chr11	24809472	24809567	1	-	24809472	24809567	96	Sil-	ucs	ucs	ucs	ucs	ucs	H	H	ucs	ucs	ucs	ucs	H	ucs	H	1	LUZP2
HSMAR2	chr11	25588030	25588928	1	-	25588043	25588329	287	Sil+	ucs	ucs	ucs	P/T	H	P/T	H	ucs	H	H	H	H	T	H	0
HSMAR2	chr11	26841904	26843182	2	-	26841968	26842593	626	U	H	ucs	H	P	ucs	T	P	T	H	H	ucs	H	ucs	ucs	0
HSMAR2	chr11	31571922	31573189	1	-	31571986	31572261	276	Sil+	ucs	ucs	ucs	ucs	ucs	ucs	ucs	ucs	ucs	ucs	ucs	ucs	ucs	ucs	1	ELP4
HSMAR2	chr11	33444641	33446234	2	+	33445861	33446172	312	Sil+	P	H	ucs	P	P	ucs	H	H	ucs	P	ucs	ucs	P	P	0
HSMAR2	chr11	35193144	35194471	1	-	35193208	35193544	337	Sil+	P/T	P/T/H	T	P/T/H	P	P/T/H	P/T	P/H	P	P	P/T/H	T	P/T	P/T/H	1	CD44
HSMAR2	chr11	36038464	36040022	2	-	36038528	36038813	286	Sil+	P	P/H	T	ucs	P	ucs	P/H	T	ucs	P	P	ucs	ucs	H	1	LDLRAD3
HSMAR2	chr11	37428452	37430289	2	+	37429379	37430228	850	U	ucs	ucs	ucs	ucs	H	H	ucs	ucs	H	ucs	ucs	H	H	H	0
HSMAR2	chr11	37802133	37802493	1	+	37802133	37802493	361	Sil-	ucs	ucs	H	ucs	H	H	ucs	H	H	ucs	H	H	H	ucs	0
HSMAR2	chr11	37807840	37808696	1	+	37807840	37808696	857	Sil-	ucs	ucs	H	ucs	H	T	ucs	H	T	ucs	T	H	T	ucs	0
HSMAR2	chr11	38005669	38007233	2	-	38005730	38006306	577	U	ucs	ucs	ucs	ucs	H	ucs	H	ucs	ucs	H	ucs	H	H	ucs	0
HSMAR2	chr11	38551103	38552713	2	+	38552030	38552654	625	U	H	ucs	ucs	ucs	H	H	ucs	H	H	H	ucs	H	H	ucs	0
HSMAR2	chr11	38583654	38584921	1	+	38584582	38584860	279	Sil+	ucs	ucs	ucs	ucs	H	ucs	ucs	ucs	H	H	ucs	H	H	H	0
HSMAR2	chr11	38899794	38900070	1	+	38899794	38900070	277	Sil-	ucs	ucs	ucs	ucs	H	ucs	ucs	ucs	H	H	ucs	H	H	H	0
HSMAR2	chr11	38900175	38900259	1	+	38900175	38900259	85	Sil-	ucs	ucs	ucs	ucs	H	ucs	ucs	ucs	H	H	ucs	H	H	H	0
HSMAR2	chr11	38900256	38900663	1	+	38900289	38900601	313	Sil+	ucs	ucs	ucs	ucs	H	ucs	ucs	ucs	H	H	ucs	H	H	H	0
HSMAR2	chr11	42914053	42915310	1	+	42914981	42915286	306	Sil+	ucs	ucs	H	ucs	H	H	ucs	ucs	H	ucs	H	H	H	H	0
HSMAR2	chr11	43146737	43148017	1	-	43146801	43147089	289	Sil+	ucs	H	H	ucs	ucs	H	ucs	ucs	H	ucs	H	H	H	H	0
HSMAR2	chr11	43346617	43347885	1	+	43347543	43347822	280	Sil+	ucs	P	ucs	ucs	ucs	H	P	ucs	ucs	ucs	H	ucs	H	ucs	1	API5
HSMAR2	chr11	46737558	46737906	1	-	46737558	46737906	349	Sil-	ucs	ucs	ucs	ucs	T	ucs	ucs	ucs	ucs	ucs	T	ucs	ucs	ucs	0
HSMAR2	chr11	55915024	55916882	4	-	55915076	55915386	311	Sil+	H	ucs	ucs	ucs	H	H	H	ucs	H	ucs	ucs	ucs	H	H	0
HSMAR2	chr11	58552121	58553362	1	-	58552184	58552484	301	Sil+	ucs	P	ucs	ucs	ucs	P	ucs	P	ucs	H	ucs	ucs	ucs	ucs	0
HSMAR2	chr11	58936459	58937467	2	-	58936524	58936805	282	Sil+	P	P/T/H	P/T	P	P	P	P	P	P	P	P	P	ucs	P	0
HSMAR2	chr11	59907042	59907919	2	-	59907042	59907919	878	Sil-	H	P	ucs	P	ucs	ucs	ucs	ucs	ucs	H	H	H	H	H	0
HSMAR2	chr11	60397999	60408051	2	-	60398063	60398357	295	Sil+	T	H	ucs	P/H	P	ucs	ucs	ucs	P	ucs	H	H	H	ucs	1	C11orf64
HSMAR2	chr11	60408379	60408670	1	-	60408379	60408670	292	Sil-	ucs	H	ucs	P	P	ucs	ucs	ucs	ucs	ucs	H	ucs	H	ucs	1	C11orf64
HSMAR2	chr11	62838818	62840420	3	-	62838883	62839188	306	Sil+	ucs	ucs	ucs	P	ucs	ucs	ucs	ucs	ucs	ucs	ucs	ucs	ucs	ucs	0
HSMAR2	chr11	62846590	62846989	1	-	62846590	62846989	400	Sil-	P/H	ucs	P/H	P	H	ucs	ucs	ucs	P	ucs	ucs	ucs	ucs	ucs	0
HSMAR2	chr11	64921498	64921608	1	+	64921498	64921608	111	Sil-	ucs	ucs	ucs	ucs	ucs	ucs	P	ucs	P	ucs	ucs	ucs	ucs	P	0
HSMAR2	chr11	64922051	64922919	3	+	64922051	64922919	869	Sil-	ucs	ucs	ucs	ucs	ucs	ucs	ucs	ucs	P	ucs	ucs	ucs	ucs	P	0
HSMAR2	chr11	71516103	71517267	1	+	71516935	71517205	271	Sil+	ucs	ucs	ucs	ucs	ucs	ucs	ucs	ucs	ucs	ucs	ucs	ucs	ucs	ucs	0
HSMAR2	chr11	79540938	79542233	1	+	79541866	79542171	306	Sil+	ucs	P	ucs	P/H	ucs	ucs	ucs	P	H	H	H	H	ucs	ucs	0
HSMAR2	chr11	81923965	81924315	1	+	81923965	81924315	351	Sil-	ucs	ucs	ucs	H	ucs	ucs	H	ucs	H	H	ucs	H	H	H	0
HSMAR2	chr11	81924362	81924435	1	+	81924362	81924435	74	Sil-	ucs	ucs	ucs	H	ucs	ucs	H	ucs	H	H	ucs	H	H	H	0
HSMAR2	chr11	81924437	81925337	1	+	81925006	81925312	307	Sil+	ucs	ucs	ucs	H	ucs	ucs	H	ucs	H	H	ucs	H	H	H	0
HSMAR2	chr11	87571802	87572791	1	+	87571802	87572791	990	Sil-	ucs	ucs	ucs	ucs	ucs	ucs	ucs	P	ucs	ucs	ucs	ucs	ucs	ucs	1	chr11:LOC100289080
HSMAR2	chr11	87573667	87573764	1	+	87573667	87573764	98	Sil-	ucs	ucs	ucs	ucs	ucs	ucs	ucs	P	ucs	ucs	ucs	ucs	ucs	ucs	1	chr11:LOC100289080
HSMAR2	chr11	90026406	90028369	3	-	90026467	90026770	304	Sil+	ucs	ucs	ucs	ucs	ucs	ucs	ucs	ucs	ucs	ucs	ucs	ucs	ucs	ucs	0
HSMAR2	chr11	91700185	91701473	1	+	91701112	91701411	300	Sil+	ucs	ucs	H	H	H	ucs	P	H	H	H	ucs	ucs	H	ucs	0
HSMAR2	chr11	94310742	94312009	1	-	94310807	94311082	276	Sil+	ucs	P	H	P	P	P	H	H	P	P	ucs	ucs	P	ucs	1	PIWIL4
HSMAR2	chr11	96628577	96629874	1	-	96628641	96628948	308	Sil+	ucs	ucs	ucs	ucs	ucs	ucs	P	P	ucs	ucs	ucs	ucs	ucs	ucs	0
HSMAR2	chr11	98674556	98675771	1	-	98674566	98674843	278	Sil+	H	ucs	ucs	ucs	H	H	H	ucs	H	H	H	H	ucs	H	0
HSMAR2	chr11	107058068	107059356	1	+	107058996	107059294	299	Sil+	ucs	P	ucs	ucs	ucs	P	ucs	P	H	ucs	ucs	H	ucs	ucs	0
HSMAR2	chr11	113489822	113491109	1	+	113490750	113491047	298	Sil+	P	P	ucs	ucs	P	ucs	P/H	H	H	P/H	P/H	ucs	P	P	0
HSMAR2	chr11	118334463	118336191	2	+	118335678	118336129	452	Sil+	T	ucs	ucs	ucs	ucs	ucs	P	ucs	ucs	P	ucs	ucs	ucs	ucs	0
HSMAR2	chr11	130366313	130368445	4	-	130366377	130366910	534	U	P	P	T	ucs	P	ucs	H	P/H	P	P	ucs	P	ucs	H	0
HSMAR2	chr11	131951914	131959861	2	-	131951978	131958933	6956	U	P/H	P/H	H	H	P/H	T	T	T	P/H	H	P/T/H	T	H	H	0
HSMAR2	chr11	133441282	133442578	1	-	133441346	133441652	307	Sil+	P	P	T	H	P	H	H	ucs	H	ucs	H	H	H	H	0
HSMAR2	chr12	1853935	1855110	2	-	1853935	1855110	1176	Sil-	P/H	P/T/H	P	P/H	P/T	P	P/H	P	ucs	H	ucs	T	P	P	0
HSMAR2	chr12	3824837	3826138	1	-	3824900	3825210	311	Sil+	ucs	ucs	P/T/H	P/H	P	P	ucs	ucs	ucs	ucs	P/H	ucs	P	P	0
HSMAR2	chr12	7143828	7143999	1	+	7143828	7143999	172	Sil-	ucs	ucs	ucs	H	P	ucs	ucs	ucs	P	ucs	ucs	P	ucs	P	0
HSMAR2	chr12	8342502	8343669	1	-	8342566	8342837	272	Sil+	ucs	ucs	ucs	ucs	ucs	ucs	ucs	ucs	ucs	ucs	ucs	ucs	ucs	ucs	0
HSMAR2	chr12	11028795	11029878	1	-	11028795	11029878	1084	Sil-	H	P	ucs	ucs	ucs	T	P	ucs	ucs	ucs	ucs	ucs	ucs	ucs	0
HSMAR2	chr12	11394844	11395948	1	+	11394844	11395948	1105	Sil-	P/H	P	ucs	P/H	P	P	ucs	P	P	ucs	ucs	H	P	ucs	0
HSMAR2	chr12	11432588	11433711	1	-	11432588	11433711	1124	Sil-	P/H	P	ucs	P	ucs	ucs	ucs	ucs	P	ucs	ucs	ucs	ucs	H	0
HSMAR2	chr12	11436674	11436970	1	-	11436674	11436970	297	Sil-	P/H	P	ucs	P	ucs	ucs	ucs	ucs	ucs	ucs	ucs	ucs	ucs	H	0
HSMAR2	chr12	11436674	11436970	1	-	11436674	11436970	297	Sil-	P/H	P	ucs	P	ucs	ucs	ucs	ucs	ucs	ucs	H	P	ucs	H	0
HSMAR2	chr12	11436674	11436970	1	-	11437473	11438379	907	Sil-	P/H	P	ucs	P	ucs	ucs	ucs	ucs	ucs	ucs	ucs	ucs	ucs	H	0
HSMAR2	chr12	11436674	11436970	1	-	11437473	11438379	907	Sil-	P/H	P	ucs	P	ucs	ucs	ucs	ucs	ucs	ucs	H	P	ucs	H	0
HSMAR2	chr12	11437473	11438379	1	-	11436674	11436970	297	Sil-	P/H	P	ucs	P	ucs	ucs	ucs	ucs	ucs	ucs	ucs	ucs	ucs	H	0
HSMAR2	chr12	11437473	11438379	1	-	11436674	11436970	297	Sil-	P/H	P	ucs	P	ucs	ucs	ucs	ucs	ucs	ucs	H	P	ucs	H	0
HSMAR2	chr12	11437473	11438379	1	-	11437473	11438379	907	Sil-	P/H	P	ucs	P	ucs	ucs	ucs	ucs	ucs	ucs	ucs	ucs	ucs	H	0
HSMAR2	chr12	11437473	11438379	1	-	11437473	11438379	907	Sil-	P/H	P	ucs	P	ucs	ucs	ucs	ucs	ucs	ucs	H	P	ucs	H	0
HSMAR2	chr12	11437293	11437464	1	+	11437293	11437464	172	Sil-	P/H	P	ucs	P	ucs	ucs	ucs	ucs	ucs	ucs	H	P	ucs	H	0
HSMAR2	chr12	11476058	11477136	1	-	11476058	11477136	1079	Sil-	P	ucs	P	P	ucs	ucs	ucs	ucs	P	ucs	ucs	ucs	ucs	H	0
HSMAR2	chr12	11480165	11480461	1	-	11480165	11480461	297	Sil-	ucs	ucs	ucs	P	ucs	ucs	ucs	ucs	P	ucs	ucs	ucs	ucs	H	0
HSMAR2	chr12	11480165	11480461	1	-	11480165	11480461	297	Sil-	ucs	ucs	ucs	P	ucs	ucs	ucs	ucs	P	ucs	ucs	ucs	ucs	H	0
HSMAR2	chr12	11480165	11480461	1	-	11480932	11481828	897	Sil-	ucs	ucs	ucs	P	ucs	ucs	ucs	ucs	P	ucs	ucs	ucs	ucs	H	0
HSMAR2	chr12	11480165	11480461	1	-	11480932	11481828	897	Sil-	ucs	ucs	ucs	P	ucs	ucs	ucs	ucs	P	ucs	ucs	ucs	ucs	H	0
HSMAR2	chr12	11480932	11481828	1	-	11480165	11480461	297	Sil-	ucs	ucs	ucs	P	ucs	ucs	ucs	ucs	P	ucs	ucs	ucs	ucs	H	0
HSMAR2	chr12	11480932	11481828	1	-	11480165	11480461	297	Sil-	ucs	ucs	ucs	P	ucs	ucs	ucs	ucs	P	ucs	ucs	ucs	ucs	H	0
HSMAR2	chr12	11480932	11481828	1	-	11480932	11481828	897	Sil-	ucs	ucs	ucs	P	ucs	ucs	ucs	ucs	P	ucs	ucs	ucs	ucs	H	0
HSMAR2	chr12	11480932	11481828	1	-	11480932	11481828	897	Sil-	ucs	ucs	ucs	P	ucs	ucs	ucs	ucs	P	ucs	ucs	ucs	ucs	H	0
HSMAR2	chr12	11480771	11480917	1	+	11480771	11480917	147	Sil-	ucs	ucs	ucs	P	ucs	ucs	ucs	ucs	P	ucs	ucs	ucs	ucs	H	0
HSMAR2	chr12	11485957	11486257	1	-	11485957	11486257	301	Sil-	H	ucs	ucs	P	ucs	ucs	ucs	P	P	ucs	ucs	ucs	ucs	ucs	0
HSMAR2	chr12	11485957	11486257	1	-	11485957	11486257	301	Sil-	ucs	ucs	ucs	P	ucs	ucs	ucs	ucs	P	ucs	ucs	ucs	ucs	ucs	0
HSMAR2	chr12	11485957	11486257	1	-	11486738	11487319	582	Sil-	H	ucs	ucs	P	ucs	ucs	ucs	P	P	ucs	ucs	ucs	ucs	ucs	0
HSMAR2	chr12	11485957	11486257	1	-	11486738	11487319	582	Sil-	ucs	ucs	ucs	P	ucs	ucs	ucs	ucs	P	ucs	ucs	ucs	ucs	ucs	0
HSMAR2	chr12	11486738	11487319	1	-	11485957	11486257	301	Sil-	H	ucs	ucs	P	ucs	ucs	ucs	P	P	ucs	ucs	ucs	ucs	ucs	0
HSMAR2	chr12	11486738	11487319	1	-	11485957	11486257	301	Sil-	ucs	ucs	ucs	P	ucs	ucs	ucs	ucs	P	ucs	ucs	ucs	ucs	ucs	0
HSMAR2	chr12	11486738	11487319	1	-	11486738	11487319	582	Sil-	H	ucs	ucs	P	ucs	ucs	ucs	P	P	ucs	ucs	ucs	ucs	ucs	0
HSMAR2	chr12	11486738	11487319	1	-	11486738	11487319	582	Sil-	ucs	ucs	ucs	P	ucs	ucs	ucs	ucs	P	ucs	ucs	ucs	ucs	ucs	0
HSMAR2	chr12	11486591	11486729	1	+	11486591	11486729	139	Sil-	ucs	ucs	ucs	P	ucs	ucs	ucs	P	P	ucs	ucs	ucs	ucs	ucs	0
HSMAR2	chr12	11493490	11493823	1	-	11493490	11493823	334	Sil-	P	P	ucs	P	ucs	ucs	ucs	ucs	ucs	ucs	ucs	H	ucs	H	0
HSMAR2	chr12	11496894	11497984	1	+	11496894	11497984	1091	Sil-	P	P	ucs	P	ucs	ucs	ucs	ucs	ucs	ucs	ucs	P/H	ucs	H	0
HSMAR2	chr12	11502316	11503175	1	-	11502316	11503175	860	Sil-	P	P	ucs	P	ucs	ucs	ucs	ucs	ucs	ucs	H	H	ucs	H	0
HSMAR2	chr12	11516545	11517614	1	-	11516545	11517614	1070	Sil-	P	P	ucs	P	ucs	ucs	ucs	ucs	P	ucs	ucs	ucs	ucs	ucs	0
HSMAR2	chr12	11520655	11520947	1	-	11520655	11520947	293	Sil-	P	P	ucs	P	ucs	ucs	ucs	ucs	P	ucs	ucs	ucs	ucs	ucs	0
HSMAR2	chr12	11520655	11520947	1	-	11520655	11520947	293	Sil-	P	P	ucs	P	ucs	ucs	ucs	ucs	P	ucs	ucs	ucs	ucs	ucs	0
HSMAR2	chr12	11520655	11520947	1	-	11521419	11522328	910	Sil-	P	P	ucs	P	ucs	ucs	ucs	ucs	P	ucs	ucs	ucs	ucs	ucs	0
HSMAR2	chr12	11520655	11520947	1	-	11521419	11522328	910	Sil-	P	P	ucs	P	ucs	ucs	ucs	ucs	P	ucs	ucs	ucs	ucs	ucs	0
HSMAR2	chr12	11521419	11522328	2	-	11520655	11520947	293	Sil-	P	P	ucs	P	ucs	ucs	ucs	ucs	P	ucs	ucs	ucs	ucs	ucs	0
HSMAR2	chr12	11521419	11522328	2	-	11520655	11520947	293	Sil-	P	P	ucs	P	ucs	ucs	ucs	ucs	P	ucs	ucs	ucs	ucs	ucs	0
HSMAR2	chr12	11521419	11522328	2	-	11521419	11522328	910	Sil-	P	P	ucs	P	ucs	ucs	ucs	ucs	P	ucs	ucs	ucs	ucs	ucs	0
HSMAR2	chr12	11521419	11522328	2	-	11521419	11522328	910	Sil-	P	P	ucs	P	ucs	ucs	ucs	ucs	P	ucs	ucs	ucs	ucs	ucs	0
HSMAR2	chr12	11521245	11521410	1	+	11521245	11521410	166	Sil-	P	P	ucs	P	ucs	ucs	ucs	ucs	P	ucs	ucs	ucs	ucs	ucs	0
HSMAR2	chr12	11525186	11527187	2	-	11525186	11527187	2002	Sil-	P	P	ucs	P	ucs	ucs	ucs	ucs	P	ucs	ucs	ucs	ucs	ucs	0
HSMAR2	chr12	11529874	11530131	1	-	11536812	11537394	583	Sil-	ucs	P	ucs	P	ucs	ucs	ucs	ucs	P	ucs	ucs	ucs	ucs	ucs	0
HSMAR2	chr12	11529874	11530131	1	-	11536812	11537394	583	Sil-	P	P	ucs	P	ucs	ucs	ucs	ucs	P	ucs	ucs	ucs	P	ucs	0
HSMAR2	chr12	11529874	11530131	1	-	11529874	11530131	258	Sil-	ucs	P	ucs	P	ucs	ucs	ucs	ucs	P	ucs	ucs	ucs	ucs	ucs	0
HSMAR2	chr12	11529874	11530131	1	-	11529874	11530131	258	Sil-	P	P	ucs	P	ucs	ucs	ucs	ucs	P	ucs	ucs	ucs	P	ucs	0
HSMAR2	chr12	11536812	11537394	1	-	11536812	11537394	583	Sil-	ucs	P	ucs	P	ucs	ucs	ucs	ucs	P	ucs	ucs	ucs	ucs	ucs	0
HSMAR2	chr12	11536812	11537394	1	-	11536812	11537394	583	Sil-	P	P	ucs	P	ucs	ucs	ucs	ucs	P	ucs	ucs	ucs	P	ucs	0
HSMAR2	chr12	11536812	11537394	1	-	11529874	11530131	258	Sil-	ucs	P	ucs	P	ucs	ucs	ucs	ucs	P	ucs	ucs	ucs	ucs	ucs	0
HSMAR2	chr12	11536812	11537394	1	-	11529874	11530131	258	Sil-	P	P	ucs	P	ucs	ucs	ucs	ucs	P	ucs	ucs	ucs	P	ucs	0
HSMAR2	chr12	11536665	11536803	1	+	11536665	11536803	139	Sil-	P	P	ucs	P	ucs	ucs	ucs	ucs	P	ucs	ucs	ucs	ucs	ucs	0
HSMAR2	chr12	11555752	11556826	1	-	11555752	11556826	1075	Sil-	ucs	P	ucs	P	ucs	ucs	ucs	ucs	P	ucs	ucs	H	ucs	ucs	0
HSMAR2	chr12	11559836	11561354	2	-	11559901	11560433	533	U	ucs	P/H	ucs	P	ucs	ucs	ucs	ucs	P	ucs	ucs	H	H	ucs	0
HSMAR2	chr12	11564206	11566221	2	-	11564206	11566221	2016	Sil-	ucs	P/H	ucs	P	P	ucs	ucs	ucs	P	ucs	ucs	H	H	ucs	0
HSMAR2	chr12	11568888	11569146	1	-	11568888	11569146	259	Sil-	ucs	P	H	P	P	ucs	ucs	ucs	P	ucs	ucs	ucs	ucs	ucs	0
HSMAR2	chr12	13225325	13227172	3	-	13225690	13225987	298	Sil+	P	P	T	H	ucs	P	P/H	ucs	P	P	P/H	ucs	ucs	ucs	1	KIAA1467
HSMAR2	chr12	15506176	15507478	1	-	15506239	15506552	314	Sil+	P	ucs	ucs	P/H	ucs	P	P	P	P	ucs	P	P	P	ucs	1	PTPRO
HSMAR2	chr12	19361918	19363192	1	+	19362845	19363131	287	Sil+	H	ucs	H	ucs	ucs	T	P	H	ucs	ucs	ucs	T	H	ucs	1	PLEKHA5
HSMAR2	chr12	23376618	23377891	1	+	23377543	23377829	287	Sil+	P/H	ucs	ucs	H	ucs	P	ucs	P	ucs	H	P	H	P	P/H	0
HSMAR2	chr12	24274189	24275382	2	+	24274189	24275382	1194	Sil-	H	P	ucs	P	P	ucs	P	P	ucs	P	P	H	ucs	ucs	1	SOX5
HSMAR2	chr12	26045314	26046412	2	+	26045314	26046412	1099	Sil-	P	P	ucs	ucs	P	ucs	P	P/H	P	ucs	P	T	H	P	0
HSMAR2	chr12	27208571	27210337	2	-	27208636	27209095	460	Sil+	T	ucs	ucs	ucs	ucs	ucs	ucs	ucs	ucs	ucs	ucs	ucs	ucs	ucs	0
HSMAR2	chr12	29063004	29064274	1	+	29063930	29064213	284	Sil+	H	P	H	H	H	H	H	P/H	ucs	ucs	P/H	P/H	H	H	0
HSMAR2	chr12	32766244	32767845	2	+	32767495	32767782	288	Sil+	P	P	T	ucs	ucs	ucs	ucs	ucs	ucs	P	ucs	ucs	ucs	ucs	1	FGD4
HSMAR2	chr12	34307434	34308672	1	-	34307498	34307745	248	Sil+	ucs	ucs	H	ucs	ucs	H	ucs	ucs	H	ucs	ucs	H	ucs	H	0
HSMAR2	chr12	41196160	41197421	1	-	41196224	41196496	273	Sil+	H	P	ucs	ucs	ucs	ucs	ucs	ucs	ucs	H	ucs	ucs	ucs	H	0
HSMAR2	chr12	41240353	41240499	1	+	41240353	41240499	147	Sil-	H	ucs	ucs	ucs	ucs	ucs	ucs	ucs	ucs	ucs	ucs	ucs	ucs	ucs	1	CNTN1
HSMAR2	chr12	41240970	41241237	1	+	41240970	41241237	268	Sil-	H	ucs	ucs	ucs	ucs	ucs	ucs	ucs	ucs	ucs	ucs	ucs	ucs	ucs	1	CNTN1
HSMAR2	chr12	41644196	41645480	1	-	41644260	41644552	293	Sil+	H	P	ucs	P/H	ucs	P/T	ucs	P	ucs	H	ucs	ucs	T	ucs	0
HSMAR2	chr12	41689385	41691008	2	+	41690312	41690945	634	U	H	P	ucs	P	ucs	P	P	P	ucs	H	ucs	ucs	ucs	ucs	0
HSMAR2	chr12	42091276	42092034	2	+	42091276	42092034	759	Sil-	ucs	P	ucs	P/H	ucs	ucs	ucs	P	ucs	ucs	H	H	H	ucs	0
HSMAR2	chr12	42092044	42092292	1	+	42092044	42092292	249	Sil-	ucs	P	ucs	P/H	ucs	ucs	ucs	P	ucs	ucs	H	H	H	ucs	0
HSMAR2	chr12	44157886	44159507	2	-	44158248	44158581	334	Sil+	H	P/H	T	H	ucs	ucs	ucs	ucs	ucs	ucs	ucs	T	ucs	ucs	1	IRAK4
HSMAR2	chr12	59667995	59669293	1	-	59668060	59668367	308	Sil+	ucs	ucs	ucs	ucs	H	P	ucs	ucs	ucs	ucs	ucs	ucs	ucs	ucs	0
HSMAR2	chr12	60762743	60764025	1	-	60762807	60763100	294	Sil+	H	ucs	ucs	ucs	H	ucs	H	ucs	P	ucs	ucs	ucs	ucs	H	0
HSMAR2	chr12	61296771	61297405	1	+	61297072	61297342	271	Sil+	H	ucs	ucs	ucs	H	ucs	ucs	ucs	H	H	ucs	ucs	H	H	0
HSMAR2	chr12	61411998	61413020	1	-	61412061	61412370	310	Sil+	H	ucs	ucs	ucs	H	ucs	ucs	ucs	H	ucs	ucs	H	H	H	0
HSMAR2	chr12	62976152	62976502	1	+	62976180	62976486	307	Sil+	ucs	P	ucs	ucs	ucs	ucs	H	ucs	ucs	P	P	ucs	ucs	ucs	1	MON2
HSMAR2	chr12	65027928	65029083	4	-	65027928	65029083	1156	Sil-	T	P/T/H	T	ucs	T	ucs	ucs	ucs	T	T	ucs	ucs	ucs	ucs	1	RASSF3
HSMAR2	chr12	69494760	69496057	1	+	69495688	69495995	308	Sil+	P	P	ucs	ucs	P	P	P	P	P	P	ucs	P	P	P	0
HSMAR2	chr12	70156743	70157385	1	-	70156757	70157061	305	Sil+	H	H	ucs	ucs	ucs	ucs	ucs	ucs	ucs	ucs	ucs	ucs	ucs	ucs	0
HSMAR2	chr12	71186476	71187792	1	+	71187403	71187730	328	Sil+	ucs	ucs	ucs	ucs	ucs	ucs	P	P	P	P	ucs	P	ucs	ucs	1	PTPRR
HSMAR2	chr12	72118407	72118459	1	-	72118407	72118459	53	Sil-	ucs	P	ucs	ucs	ucs	ucs	P	ucs	P	H	ucs	P	ucs	ucs	0
HSMAR2	chr12	72118536	72119774	1	-	72118564	72118854	291	Sil+	ucs	P	ucs	ucs	ucs	ucs	P	ucs	P	H	ucs	P	ucs	ucs	0
HSMAR2	chr12	74394125	74394955	1	+	74394125	74394955	831	Sil-	ucs	ucs	ucs	ucs	H	P	ucs	ucs	H	H	ucs	H	ucs	H	0
HSMAR2	chr12	74395151	74395624	1	+	74395266	74395562	297	Sil+	ucs	ucs	ucs	ucs	H	P	ucs	ucs	H	H	ucs	H	ucs	H	0
HSMAR2	chr12	74913355	74913768	1	-	74913355	74913768	414	Sil-	ucs	P	ucs	ucs	ucs	ucs	P	P	H	P	ucs	ucs	P	H	0
HSMAR2	chr12	76136369	76137970	2	+	76137601	76137908	308	Sil+	ucs	P	ucs	H	ucs	ucs	ucs	H	ucs	P	P/H	P/T	T	H	0
HSMAR2	chr12	77177931	77179163	1	+	77178850	77179101	252	Sil+	ucs	P/H	ucs	ucs	ucs	ucs	P/T	T	ucs	P/T/H	T	T	ucs	T	1	ZDHHC17
HSMAR2	chr12	78009511	78010266	2	-	78009511	78010266	756	Sil-	ucs	ucs	ucs	P	ucs	P	ucs	H	P	H	ucs	ucs	ucs	ucs	0
HSMAR2	chr12	79350477	79350610	1	-	79350477	79350610	134	Sil-	H	ucs	ucs	ucs	ucs	ucs	P	H	ucs	ucs	ucs	H	H	ucs	1	SYT1
HSMAR2	chr12	82968107	82968403	1	-	82968107	82968403	297	Sil-	H	H	ucs	ucs	ucs	ucs	ucs	P	ucs	ucs	ucs	ucs	ucs	ucs	0
HSMAR2	chr12	84310595	84311262	2	-	84310659	84310962	304	Sil+	H	ucs	ucs	ucs	ucs	P	ucs	ucs	ucs	ucs	ucs	ucs	ucs	ucs	0
HSMAR2	chr12	84311260	84311703	1	-	84311260	84311703	444	Sil-	H	ucs	ucs	ucs	ucs	P	ucs	ucs	ucs	ucs	ucs	ucs	ucs	ucs	0
HSMAR2	chr12	84633164	84633393	1	+	84633164	84633393	230	Sil-	H	ucs	ucs	ucs	ucs	ucs	ucs	ucs	ucs	H	ucs	ucs	ucs	ucs	0
HSMAR2	chr12	85324790	85324871	1	+	85324790	85324871	82	Sil-	H	ucs	ucs	H	ucs	ucs	P	P	P	H	P	P	ucs	ucs	0
HSMAR2	chr12	85324874	85325841	1	+	85325522	85325795	274	Sil+	H	ucs	ucs	H	ucs	ucs	P	P	P	H	P	P	ucs	ucs	0
HSMAR2	chr12	87372245	87372940	1	-	87372309	87372617	309	Sil+	H	ucs	ucs	ucs	H	ucs	ucs	ucs	ucs	ucs	ucs	H	ucs	H	0
HSMAR2	chr12	89565328	89565484	1	-	89565328	89565484	157	Sil-	H	P	ucs	H	ucs	ucs	ucs	H	ucs	ucs	ucs	P	H	ucs	0
HSMAR2	chr12	89565780	89566924	1	-	89565780	89566924	1145	Sil-	T	P	ucs	H	ucs	ucs	ucs	H	ucs	ucs	ucs	H	H	ucs	0
HSMAR2	chr12	92512408	92512721	1	+	92512408	92512721	314	Sil-	T	P/H	ucs	ucs	P	ucs	ucs	ucs	ucs	P/H	P	T	ucs	H	0
HSMAR2	chr12	92512842	92513797	1	+	92513438	92513735	298	Sil+	T	P/H	ucs	ucs	H	ucs	H	P	ucs	P/H	P/H	T	ucs	H	0
HSMAR2	chr12	93525923	93525961	1	+	93525923	93525961	39	Sil-	ucs	P	ucs	H	P	P	P/H	H	ucs	P	P	T	ucs	P	0
HSMAR2	chr12	93526246	93527849	2	+	93527451	93527788	338	Sil+	ucs	P/T	ucs	H	P/T	ucs	P/H	H	ucs	P	P	T	ucs	P	1	chr12:LOC643339
HSMAR2	chr12	97462086	97463361	1	-	97462150	97462436	287	Sil+	P/H	P	T	P	ucs	ucs	ucs	ucs	ucs	ucs	P/H	ucs	ucs	H	0
HSMAR2	chr12	98483836	98485826	3	-	98483900	98484585	686	U	P/H	P	ucs	H	ucs	P	ucs	P	ucs	H	H	H	H	H	0
HSMAR2	chr12	99718893	99720522	2	+	99720160	99720459	300	Sil+	ucs	P	ucs	ucs	H	P	ucs	ucs	H	ucs	ucs	H	ucs	H	0
HSMAR2	chr12	112959951	112960259	1	+	112959951	112960259	309	Sil-	P	P	P	P/H	P	ucs	ucs	P	ucs	P	P	ucs	ucs	ucs	0
HSMAR2	chr12	112960424	112961280	1	+	112960424	112961280	857	Sil-	P	P	P	P/H	P	ucs	ucs	P	ucs	P	P	ucs	ucs	ucs	0
HSMAR2	chr12	112961427	112961523	1	+	112961427	112961523	97	Sil-	P	P	P	P/H	P	ucs	ucs	P	ucs	P	P	ucs	ucs	ucs	0
HSMAR2	chr12	115765086	115765127	1	-	115765086	115765127	42	Sil-	P	P/H	ucs	P/H	P	ucs	P/H	P/H	H	P	P/H	P	ucs	H	0
HSMAR2	chr12	115765138	115765168	1	+	115765138	115765168	31	Sil-	P	P/H	ucs	P/H	P	ucs	P/H	P/H	H	P	P/H	P	ucs	H	0
HSMAR2	chr12	115767888	115769181	1	+	115768807	115769119	313	Sil+	P	P/H	ucs	P/H	P	ucs	P/H	P/H	H	P	P/H	P	H	H	0
HSMAR2	chr12	127846140	127847788	2	-	127846203	127846860	658	U	H	ucs	ucs	ucs	H	ucs	P	P	H	ucs	P	ucs	H	H	0
HSMAR2	chr12	131946091	131947501	2	-	131946091	131947501	1411	Sil-	P	P	ucs	P/H	P	H	ucs	H	H	P	H	ucs	H	H	0
HSMAR2	chr13	25449194	25450430	1	+	25450121	25450368	248	Sil+	P	P/H	ucs	P	P	ucs	P	P	P	P	P	P	ucs	P	1	RNF17
HSMAR2	chr13	32548644	32550215	2	+	32549833	32550153	321	Sil+	P	P/H	ucs	ucs	P	ucs	P/H	T	P	ucs	P/H	T	ucs	ucs	0
HSMAR2	chr13	32762264	32763534	1	-	32762329	32762610	282	Sil+	P	P	P	ucs	ucs	ucs	P/H	H	ucs	P	P	P	ucs	ucs	1	FRY
HSMAR2	chr13	33408590	33408717	1	+	33408590	33408717	128	Sil-	P/H	P/H	T	ucs	P	H	P/H	P/H	P	P	P	P	H	P	0
HSMAR2	chr13	33408715	33409665	1	+	33409301	33409602	302	Sil+	P/H	P/H	T	ucs	P	H	P/H	P/H	P	P	P	P	H	P	0
HSMAR2	chr13	35294092	35295404	1	-	35294155	35294477	323	Sil+	P	ucs	H	ucs	ucs	H	P/H	P/T/H	P	H	H	P	H	P/H	0
HSMAR2	chr13	35984662	35986293	2	-	35984726	35985007	282	Sil+	ucs	ucs	ucs	ucs	P	ucs	P	P	ucs	H	ucs	ucs	H	ucs	0
HSMAR2	chr13	37344338	37346279	2	-	37344402	37344743	342	Sil+	P/H	P/H	P/H	P/H	P	P	P/H	P/H	P	P	P/H	P	H	P	0
HSMAR2	chr13	37612825	37614082	1	+	37613753	37614020	268	Sil+	ucs	P	ucs	ucs	ucs	ucs	P	ucs	ucs	P/T	ucs	T	ucs	ucs	0
HSMAR2	chr13	38574058	38575342	1	+	38574985	38575283	299	Sil+	ucs	ucs	P	ucs	ucs	ucs	P	P	P	ucs	ucs	P	P	ucs	0
HSMAR2	chr13	38943581	38943921	1	-	38943581	38943921	341	Sil-	ucs	P	P/H	ucs	ucs	ucs	P	P	P	ucs	P	P/T	ucs	P	0
HSMAR2	chr13	38946934	38947890	1	-	38946934	38947890	957	Sil-	P	P	P/H	T	ucs	ucs	P	P	P	P	P	P/T	ucs	P	0
HSMAR2	chr13	43750802	43751844	2	-	43750865	43751141	277	Sil+	P	P	P	H	ucs	ucs	P/H	ucs	ucs	P	H	P	ucs	ucs	0
HSMAR2	chr13	48671844	48673554	3	-	48671908	48672627	720	U	P	P	T	ucs	P/T	ucs	P	ucs	P	P	P	P/T	ucs	P	0
HSMAR2	chr13	48756690	48757973	1	+	48757610	48757915	306	Sil+	P/T	P/T	ucs	ucs	ucs	ucs	P	P	P	P	P	P	ucs	P	0
HSMAR2	chr13	50301742	50303326	2	+	50302969	50303266	298	Sil+	ucs	ucs	ucs	ucs	ucs	ucs	ucs	ucs	ucs	ucs	ucs	ucs	ucs	ucs	0
HSMAR2	chr13	54328220	54329451	1	-	54328280	54328524	245	Sil+	ucs	H	ucs	ucs	H	H	ucs	ucs	H	H	H	H	H	H	0
HSMAR2	chr13	55926938	55927948	1	+	55926938	55927948	1011	Sil-	ucs	H	ucs	ucs	H	H	ucs	P	H	H	ucs	H	H	H	0
HSMAR2	chr13	55928816	55929077	1	+	55928816	55929077	262	Sil-	ucs	H	ucs	ucs	H	H	ucs	ucs	H	H	ucs	H	H	H	0
HSMAR2	chr13	56530890	56531140	1	-	56530890	56531140	251	Sil-	ucs	H	ucs	ucs	H	H	ucs	H	H	H	H	H	H	H	0
HSMAR2	chr13	56531247	56531571	1	-	56531247	56531571	325	Sil-	ucs	H	ucs	ucs	H	H	ucs	H	H	H	H	H	H	H	0
HSMAR2	chr13	56751016	56751574	1	+	56751227	56751518	292	Sil+	H	H	ucs	H	H	H	H	H	H	H	H	H	H	H	0
HSMAR2	chr13	58454611	58455885	1	-	58454675	58454958	284	Sil+	ucs	H	ucs	H	H	H	H	ucs	ucs	H	H	H	H	H	0
HSMAR2	chr13	59235792	59236494	1	-	59235856	59236146	291	Sil+	ucs	ucs	H	H	H	H	H	ucs	ucs	H	ucs	H	H	H	0
HSMAR2	chr13	59237033	59237622	1	-	59237033	59237622	590	Sil-	ucs	ucs	H	H	H	H	H	ucs	ucs	H	ucs	H	P/H	H	0
HSMAR2	chr13	63645841	63647120	1	-	63645905	63646193	289	Sil+	T	P/H	P/H	P/H	P/H	P/T/H	P/H	P/H	P/T/H	H	P/T/H	P/T/H	P/H	P/T/H	0
HSMAR2	chr13	64284356	64285636	1	-	64284421	64284713	293	Sil+	ucs	ucs	ucs	ucs	ucs	ucs	ucs	ucs	ucs	H	ucs	ucs	H	H	0
HSMAR2	chr13	64756159	64756946	1	+	64756159	64756946	788	Sil-	ucs	ucs	ucs	ucs	ucs	ucs	P	P	ucs	ucs	ucs	H	H	H	0
HSMAR2	chr13	64836400	64836636	1	+	64836400	64836636	237	Sil-	H	ucs	H	H	H	H	P	ucs	ucs	H	H	H	H	H	0
HSMAR2	chr13	64838464	64839912	2	+	64839553	64839855	303	Sil+	H	ucs	H	H	H	H	P	ucs	ucs	H	H	H	H	H	0
HSMAR2	chr13	69147832	69148005	1	+	69147832	69148005	174	Sil-	ucs	ucs	ucs	H	ucs	ucs	H	H	ucs	H	ucs	H	H	H	0
HSMAR2	chr13	69148011	69149321	2	+	69148541	69149261	721	U	ucs	ucs	ucs	H	ucs	ucs	H	P/H	ucs	H	ucs	H	H	H	0
HSMAR2	chr13	70029770	70031049	1	-	70029834	70030124	291	Sil+	H	ucs	ucs	ucs	H	ucs	H	H	H	H	H	H	H	H	0
HSMAR2	chr13	71097129	71098394	1	-	71097192	71097472	281	Sil+	ucs	P	ucs	P/H	ucs	P	H	H	ucs	H	H	H	H	H	0
HSMAR2	chr13	71381907	71386061	2	-	71381972	71382288	317	Sil+	H	P	ucs	P/H	H	P	ucs	H	ucs	H	H	H	H	H	0
HSMAR2	chr13	85169251	85171621	4	+	85171255	85171561	307	Sil+	ucs	ucs	H	H	H	P	P/H	ucs	H	H	ucs	H	P	H	0
HSMAR2	chr13	87481835	87483121	1	+	87482759	87483059	301	Sil+	H	H	ucs	H	H	P	H	H	H	ucs	ucs	H	H	H	0
HSMAR2	chr13	89474348	89475685	1	-	89474411	89474759	349	Sil+	ucs	H	ucs	H	H	ucs	ucs	H	ucs	ucs	H	H	ucs	H	0
HSMAR2	chr13	94876547	94877847	1	-	94876612	94876919	308	Sil+	P	P	ucs	P/H	ucs	P	P/H	T	P/H	ucs	P/H	P/T	H	P/H	1	GPC6
HSMAR2	chr13	95961789	95963075	2	+	95962406	95963024	619	U	ucs	ucs	ucs	ucs	H	P	P	P/H	ucs	T	P	P	P	P	0
HSMAR2	chr13	99254609	99254782	1	+	99254609	99254782	174	Sil-	P	ucs	ucs	H	P	P/T	P/H	P	P	P/T	P/H	P/H	P/T	P	0
HSMAR2	chr13	99255214	99255865	2	+	99255214	99255865	652	Sil-	P	P	ucs	P/H	P	P/T	P/H	P	P	P/T	P/H	P/H	P/T	P	0
HSMAR2	chr13	105633984	105635268	1	-	105634048	105634346	299	Sil+	ucs	P/T/H	ucs	P	H	ucs	P/H	P/H	ucs	H	P	H	ucs	H	0
HSMAR2	chr13	106788843	106790145	1	-	106788906	106789220	315	Sil+	H	H	H	T	P/H	P/T/H	H	P/H	P	ucs	P/H	P/T/H	T	P/T/H	0
HSMAR2	chr13	108318105	108319385	1	-	108318169	108318458	290	Sil+	H	ucs	T	H	ucs	H	H	H	ucs	ucs	P	H	H	H	1	FAM155A
HSMAR2	chr13	109008205	109009081	1	-	109008205	109009081	877	Sil-	P	P	P/H	P/H	P/H	P	P	P	H	P	P	ucs	H	ucs	0
HSMAR2	chr13	111660390	111661969	2	-	111660454	111660737	284	Sil+	P	P/H	P	P	P	ucs	P/T/H	T	P	P/T/H	P/T	P/T	P	P/T	0
HSMAR2	chr14	20367840	20371267	2	-	20367840	20371267	3428	Sil-	P/H	ucs	H	P	H	H	H	H	H	P/H	H	P/H	H	H	0
HSMAR2	chr14	22343676	22344827	1	+	22343676	22344827	1152	Sil-	P	P	H	P/H	P	P	P	P	P/T	ucs	P	H	P	ucs	1	TRA@
HSMAR2	chr14	22393238	22394516	1	+	22394163	22394453	291	Sil+	P/T	P	H	P	P	P	P	P	P	ucs	P	H	P	ucs	1	TRA@
HSMAR2	chr14	22517102	22518384	1	+	22518028	22518323	296	Sil+	P/H	P	ucs	P	P/H	P	P	P	P	ucs	P	H	P	ucs	1	TRA@
HSMAR2	chr14	24234583	24235902	1	+	24235510	24235840	331	Sil+	P	P	H	P/H	P	P	P/H	P/H	P	P	H	P	P	ucs	0
HSMAR2	chr14	24913048	24915300	4	+	24914939	24915240	302	Sil+	ucs	P	T	P/H	P	P	P/H	H	P	H	ucs	ucs	P/T	ucs	0
HSMAR2	chr14	25703969	25704009	1	+	25703969	25704009	41	Sil-	P	ucs	ucs	P	P/H	H	P	P	H	ucs	H	ucs	H	H	0
HSMAR2	chr14	25705162	25706402	1	+	25706044	25706341	298	Sil+	P	ucs	P	P	P/H	H	P	P	H	ucs	P/H	ucs	H	H	0
HSMAR2	chr14	26467497	26468731	1	+	26468425	26468668	244	Sil+	ucs	H	ucs	H	P/H	H	H	H	P	ucs	ucs	ucs	P/H	H	0
HSMAR2	chr14	28096119	28097378	1	-	28096183	28096450	268	Sil+	H	H	ucs	H	P/H	H	H	ucs	H	H	H	H	H	H	1	chr14:LOC728755
HSMAR2	chr14	28392337	28393624	1	+	28393260	28393561	302	Sil+	ucs	H	ucs	H	P/H	H	ucs	ucs	H	H	H	H	P/H	H	0
HSMAR2	chr14	28777594	28778901	1	-	28777651	28777974	324	Sil+	H	H	ucs	H	P/H	T	ucs	ucs	T	H	T	H	H	H	0
HSMAR2	chr14	30307924	30308693	1	+	30307924	30308693	770	Sil-	H	H	T	H	P/H	H	P/H	H	H	H	P/H	H	H	H	1	PRKD1
HSMAR2	chr14	31009131	31009312	1	-	31009131	31009312	182	Sil-	P	P	ucs	P	P/H	P	P	P	P	P	P	P/H	P	P	0
HSMAR2	chr14	36286421	36287229	2	+	36286421	36287229	809	Sil-	P	P	ucs	ucs	P	ucs	P	P	P	ucs	P	P	ucs	P	0
HSMAR2	chr14	37702584	37703545	1	-	37702646	37702949	304	Sil+	ucs	ucs	ucs	ucs	P	ucs	P	ucs	P	H	P	ucs	ucs	ucs	0
HSMAR2	chr14	41833702	41833917	1	+	41833702	41833917	216	Sil-	H	ucs	ucs	H	P/H	H	H	H	H	H	ucs	H	H	H	0
HSMAR2	chr14	41833926	41834449	1	+	41833926	41834449	524	Sil-	H	ucs	ucs	H	P/H	H	H	H	H	H	ucs	H	H	H	0
HSMAR2	chr14	41834451	41834764	1	+	41834451	41834764	314	Sil-	H	ucs	ucs	H	P/H	H	ucs	H	H	H	ucs	H	H	H	0
HSMAR2	chr14	42409979	42411290	1	-	42410044	42410362	319	Sil+	P/H	ucs	ucs	P	P/H	H	H	ucs	H	H	ucs	H	H	H	0
HSMAR2	chr14	42851293	42852605	1	+	42852220	42852548	329	Sil+	H	ucs	ucs	H	H	H	H	H	H	H	ucs	H	ucs	H	0
HSMAR2	chr14	43189360	43191292	2	-	43189421	43190370	950	U	ucs	ucs	ucs	H	H	H	H	ucs	H	ucs	ucs	H	H	H	0
HSMAR2	chr14	43957695	43957967	1	+	43957695	43957967	273	Sil-	H	ucs	ucs	ucs	ucs	ucs	ucs	H	H	H	ucs	H	H	H	0
HSMAR2	chr14	44013573	44013984	1	+	44013573	44013984	412	Sil-	H	ucs	H	ucs	ucs	H	H	ucs	H	ucs	H	H	H	H	0
HSMAR2	chr14	45269811	45270224	1	+	45269811	45270224	414	Sil-	P	ucs	H	P/H	ucs	ucs	P	P	P/H	ucs	ucs	P/H	H	P/H	0
HSMAR2	chr14	45270426	45271331	1	+	45270944	45271272	329	Sil+	P	ucs	H	P/H	ucs	ucs	P	P	P/H	ucs	ucs	P/H	H	P/H	0
HSMAR2	chr14	50598142	50598955	1	+	50598142	50598955	814	Sil-	ucs	P	ucs	H	ucs	ucs	P	H	ucs	ucs	H	ucs	ucs	ucs	0
HSMAR2	chr14	50599408	50599907	1	+	50599564	50599873	310	Sil+	ucs	P	ucs	H	ucs	ucs	P	ucs	ucs	ucs	H	ucs	ucs	ucs	0
HSMAR2	chr14	52138140	52139409	1	+	52139067	52139347	281	Sil+	T	P	ucs	ucs	ucs	T	P/T/H	T	ucs	P	T	T	P	H	0
HSMAR2	chr14	54093210	54094662	2	+	54094133	54094600	468	Sil+	T	P/H	ucs	P	ucs	P	P	P/H	P	H	P	P/H	P	P/H	0
HSMAR2	chr14	55685766	55687016	1	+	55686693	55686956	264	Sil+	P	P	ucs	ucs	ucs	ucs	H	P/H	ucs	H	P/H	P	ucs	P	0
HSMAR2	chr14	56477184	56478458	1	+	56478110	56478395	286	Sil+	T	P	ucs	P	ucs	P	ucs	P/H	P	ucs	ucs	ucs	ucs	P	0
HSMAR2	chr14	58753968	58755133	1	-	58754032	58754267	236	Sil+	ucs	P/T	ucs	ucs	T	ucs	P	ucs	ucs	H	T	ucs	ucs	T	0
HSMAR2	chr14	61344870	61346146	1	-	61344935	61345220	286	Sil+	ucs	H	ucs	ucs	ucs	ucs	P	ucs	ucs	ucs	ucs	ucs	ucs	H	1	MNAT1
HSMAR2	chr14	66513617	66515225	2	-	66513681	66514008	328	Sil+	P/H	P	P/T	P/H	ucs	P	ucs	T	ucs	ucs	P/H	P	P	ucs	0
HSMAR2	chr14	69894453	69896037	2	+	69895653	69895976	324	Sil+	ucs	P/T/H	ucs	ucs	ucs	ucs	P	ucs	ucs	ucs	ucs	ucs	ucs	ucs	1	SLC39A9
HSMAR2	chr14	79374901	79376156	1	+	79375828	79376133	306	Sil+	P	ucs	T	P	ucs	ucs	P	P/H	P	H	H	H	P	P	0
HSMAR2	chr14	79624982	79626270	1	-	79625047	79625343	297	Sil+	P	H	ucs	ucs	H	P	P/H	P	P/H	H	ucs	H	P	P/H	0
HSMAR2	chr14	82225800	82227351	2	+	82227020	82227288	269	Sil+	P	ucs	ucs	ucs	H	H	ucs	H	H	H	H	H	H	H	0
HSMAR2	chr14	83750600	83752213	2	+	83751528	83752151	624	U	ucs	H	ucs	ucs	H	H	P/H	H	H	H	ucs	P/H	H	H	0
HSMAR2	chr14	86725002	86725586	1	-	86725002	86725586	585	Sil-	H	H	ucs	ucs	H	ucs	ucs	P	H	ucs	ucs	H	H	H	0
HSMAR2	chr14	89606920	89607573	1	-	89606984	89607293	310	Sil+	T	P	H	P/H	P/T	P	P/H	P/H	P	P/H	P/H	P	P	P/H	0
HSMAR2	chr14	89607821	89608468	1	-	89607821	89608468	648	Sil-	T	P	P/H	P/H	P	P	P/H	P/H	P	P/H	P/H	P	P	P/H	0
HSMAR2	chr15	36160960	36161161	1	-	36160960	36161161	202	Sil-	H	H	ucs	ucs	P	P	P/H	P	P	ucs	ucs	P/H	P	P	0
HSMAR2	chr15	36713953	36715945	2	-	36714017	36715020	1004	U	ucs	P	H	ucs	P	H	P/H	P/H	H	P/H	P/H	T	H	H	0
HSMAR2	chr15	44494078	44495338	1	-	44494143	44494450	308	Sil+	P	P	P	ucs	P	ucs	P	P	P	P	P	P	ucs	P	0
HSMAR2	chr15	62271430	62273073	2	+	62272675	62273011	337	Sil+	ucs	P	ucs	ucs	ucs	ucs	P	ucs	ucs	H	ucs	ucs	ucs	ucs	1	VPS13C
HSMAR2	chr15	68600453	68601747	2	+	68600453	68601747	1295	Sil-	P	P/T	P/T	P	P/H	P	P/H	T	T	P	P/H	P/T/H	P/H	P/H	1	ITGA11
HSMAR2	chr15	68601748	68602370	2	-	68601748	68602370	623	Sil-	P	P/T	P/T	P	P	P	H	T	T	P	P/H	P/T/H	P/H	P/H	1	ITGA11
HSMAR2	chr15	73388106	73389676	2	+	73389030	73389614	585	U	P/H	P	P/H	ucs	ucs	ucs	P	P/H	P	H	P	ucs	ucs	P	1	NEO1
HSMAR2	chr15	73816344	73817495	2	+	73816344	73817495	1152	Sil-	P	P	ucs	P/H	ucs	ucs	P	P	P	P	P	P	ucs	ucs	0
HSMAR2	chr15	74437970	74439534	2	+	74439197	74439478	282	Sil+	P	P/H	H	P/H	P	P	P/H	P/H	P	P	P/H	P	P/H	P	0
HSMAR2	chr15	76735527	76736789	1	+	76736453	76736740	288	Sil+	P	P	T	ucs	ucs	ucs	P/H	ucs	ucs	ucs	H	P	ucs	ucs	0
HSMAR2	chr15	77508600	77510179	2	+	77509819	77510117	299	Sil+	ucs	P	ucs	ucs	ucs	ucs	P	ucs	ucs	ucs	H	P/H	ucs	H	1	SGK269
HSMAR2	chr15	81401036	81401846	1	-	81401100	81401408	309	Sil+	P	P	ucs	P/H	P	P	P	P	P	P/T/H	P/H	P	P	P	1	chr15:LOC647020
HSMAR2	chr15	81402054	81402547	1	-	81402054	81402547	494	Sil-	P	P	ucs	P/H	P	P/T	P	P/H	P	P/T/H	P/H	P	ucs	P	0
HSMAR2	chr15	92923763	92923816	1	-	92923763	92923816	54	Sil-	P/H	P/H	P/H	P	P	P/H	P/H	P/H	P/H	P	P/H	P/H	P/T/H	P/H	0
HSMAR2	chr15	92924187	92925423	1	-	92924221	92924496	276	Sil+	P/H	P/H	P/H	P	P	P/H	P/H	P/H	P/H	P	P/H	P/H	P/T/H	P/H	0
HSMAR2	chr15	94587975	94589268	1	-	94588038	94588341	304	Sil+	P/T/H	ucs	H	P/H	H	ucs	P/H	P/H	H	H	P/H	H	ucs	H	0
HSMAR2	chr15	98262981	98264284	1	-	98263045	98263356	312	Sil+	P	ucs	ucs	P/H	H	P/H	H	H	H	H	H	H	P/H	H	0
HSMAR2	chr15	102372080	102373383	1	+	102373006	102373323	318	Sil+	P/H	P	H	P/H	P	P	P	P/H	H	P/H	H	P	P/H	H	0
HSMAR2	chr16	208567	208729	1	-	208567	208729	163	Sil-	P	ucs	ucs	ucs	P	ucs	ucs	ucs	P	T	P	ucs	P	ucs	0
HSMAR2	chr16	8553248	8555302	3	-	8553622	8553933	312	Sil+	P	P	P	P/H	P	H	ucs	ucs	H	P	H	H	H	H	0
HSMAR2	chr16	27426115	27426372	1	+	27426115	27426372	258	Sil-	H	P/T/H	ucs	P/H	P	ucs	P	H	P	ucs	P/H	H	P	ucs	0
HSMAR2	chr16	27426351	27427300	1	+	27426945	27427237	293	Sil+	ucs	P/T/H	ucs	P/H	P	ucs	P	H	P	ucs	P/H	H	P	ucs	0
HSMAR2	chr16	27469252	27469684	1	-	27469305	27469606	302	Sil+	T	T	T	P/H	ucs	P/T	ucs	H	P	P	P/H	H	P/T	ucs	0
HSMAR2	chr16	48675677	48676249	1	+	48675947	48676245	299	Sil+	P	P/H	H	P	ucs	ucs	P	P/H	P/H	ucs	P	P	P	ucs	0
HSMAR2	chr16	48684559	48684608	1	+	48684559	48684608	50	Sil-	P/H	P/H	H	ucs	H	ucs	P	P/H	P/H	H	P/H	ucs	P	ucs	0
HSMAR2	chr16	52332126	52333433	1	+	52333054	52333370	317	Sil+	P	P	H	P	P/H	ucs	ucs	ucs	H	H	H	H	ucs	H	0
HSMAR2	chr16	52862471	52863752	1	-	52862534	52862824	291	Sil+	P	P	ucs	P	P	P	P	P/H	H	H	ucs	ucs	ucs	ucs	0
HSMAR2	chr16	55960234	55962724	2	-	55960298	55960592	295	Sil+	P/H	P	H	P/H	ucs	P	ucs	P	H	ucs	ucs	ucs	P	ucs	0
HSMAR2	chr16	58183448	58184943	3	+	58183923	58184881	959	U	P	ucs	ucs	H	ucs	P	ucs	ucs	P	ucs	ucs	ucs	ucs	P	0
HSMAR2	chr16	59703831	59705802	2	+	59705426	59705739	314	Sil+	ucs	H	ucs	H	H	ucs	P/H	ucs	P	H	H	ucs	H	H	0
HSMAR2	chr16	60100205	60100671	1	+	60100297	60100609	313	Sil+	H	H	ucs	H	H	P	P	P	P	H	H	ucs	H	H	0
HSMAR2	chr16	63406453	63407692	1	-	63406507	63406770	264	Sil+	ucs	ucs	ucs	H	H	ucs	ucs	ucs	ucs	H	ucs	P	H	H	0
HSMAR2	chr16	63758994	63760258	1	+	63759921	63760197	277	Sil+	H	ucs	H	H	H	ucs	ucs	ucs	ucs	H	H	ucs	ucs	H	0
HSMAR2	chr16	63964519	63965935	2	+	63964519	63965935	1417	Sil-	H	ucs	H	H	H	ucs	P	P	P/H	H	H	ucs	H	H	0
HSMAR2	chr16	63967200	63967423	1	+	63967200	63967423	224	Sil-	H	ucs	H	ucs	H	ucs	P	P	ucs	H	H	ucs	H	H	0
HSMAR2	chr16	64766793	64768067	1	+	64767721	64768007	287	Sil+	H	H	ucs	H	H	P/H	P	H	ucs	H	H	P	ucs	P	0
HSMAR2	chr16	65401366	65403315	3	+	65402943	65403256	314	Sil+	P	H	H	H	H	ucs	P/H	P	ucs	H	H	P/H	P	P/H	0
HSMAR2	chr16	66633230	66633747	2	-	66633230	66633747	518	Sil-	P	P	ucs	ucs	T	P	ucs	P	P	ucs	P/H	P	P	P	0
HSMAR2	chr16	87117592	87118865	1	+	87118491	87118803	313	Sil+	P/H	P/H	T	P/H	P	P	P/H	P/H	P	P	P/H	P/H	P/H	P/H	0
HSMAR2	chr16	87341035	87343328	4	-	87341409	87341732	324	Sil+	P	P	ucs	H	P	ucs	ucs	P	ucs	P/T/H	H	P/T	P	P	1	chr16:LOC100288525
HSMAR2	chr17	1738751	1739087	1	-	1738751	1739087	337	Sil-	ucs	P/T	ucs	ucs	ucs	ucs	ucs	ucs	ucs	ucs	ucs	ucs	ucs	ucs	1	RPA1
HSMAR2	chr17	8335093	8337188	5	-	8335158	8336143	986	U	P	ucs	ucs	H	ucs	ucs	P	ucs	T	ucs	P	H	ucs	ucs	0
HSMAR2	chr17	12275210	12276503	1	-	12275275	12275576	302	Sil+	ucs	H	ucs	P/H	H	ucs	ucs	P/H	H	ucs	ucs	H	H	ucs	0
HSMAR2	chr17	14091743	14093050	1	-	14091807	14092122	316	Sil+	ucs	ucs	ucs	ucs	ucs	ucs	ucs	ucs	ucs	ucs	ucs	ucs	ucs	ucs	0
HSMAR2	chr17	15303779	15305743	3	-	15303842	15304817	976	U	P	P	ucs	P/H	ucs	ucs	ucs	ucs	ucs	P	ucs	T	ucs	H	0
HSMAR2	chr17	15488605	15489909	1	-	15488669	15488981	313	Sil+	ucs	ucs	ucs	ucs	ucs	ucs	ucs	ucs	ucs	ucs	ucs	ucs	ucs	ucs	0
HSMAR2	chr17	19850989	19851279	1	+	19850989	19851279	291	Sil-	P	P	ucs	ucs	ucs	ucs	ucs	ucs	ucs	ucs	ucs	ucs	ucs	ucs	1	AKAP10
HSMAR2	chr17	28321563	28322093	2	-	28321563	28322093	531	Sil-	P	ucs	H	ucs	ucs	ucs	ucs	P	ucs	P/H	ucs	P	H	ucs	0
HSMAR2	chr17	28322196	28323161	1	-	28322196	28323161	966	Sil-	P	ucs	H	ucs	ucs	ucs	ucs	P	ucs	P/H	ucs	P	H	ucs	0
HSMAR2	chr17	29266489	29268708	4	-	29266847	29267780	934	U	ucs	T	ucs	ucs	ucs	P	P	ucs	P	P	ucs	P	ucs	ucs	0
HSMAR2	chr17	35996469	35996926	1	+	35996469	35996926	458	Sil-	P	P/H	ucs	ucs	ucs	ucs	P	H	ucs	P/H	ucs	P	P	ucs	1	DDX52
HSMAR2	chr17	35997914	35998310	1	+	35997914	35998310	397	Sil-	P	P	ucs	ucs	ucs	ucs	P	H	ucs	P/H	ucs	P	P	ucs	1	DDX52
HSMAR2	chr17	52189473	52190747	1	+	52190400	52190697	298	Sil+	H	H	ucs	H	H	ucs	ucs	H	ucs	H	H	H	ucs	H	0
HSMAR2	chr17	53436646	53438312	2	-	53436710	53437039	330	Sil+	ucs	P	H	P/H	P/H	P	H	P/H	P	P/H	P/H	P	ucs	P/H	0
HSMAR2	chr17	56088086	56088137	1	+	56088086	56088137	52	Sil-	P	P	T	H	ucs	ucs	P	P	ucs	P/H	T	ucs	ucs	ucs	0
HSMAR2	chr17	56089340	56092516	4	+	56091800	56092454	655	U	P	P	ucs	H	ucs	ucs	P	H	P	P/H	ucs	ucs	ucs	ucs	0
HSMAR2	chr17	59139972	59141418	3	-	59140036	59140351	316	Sil+	ucs	P	ucs	H	ucs	ucs	P	ucs	ucs	P	ucs	ucs	ucs	ucs	1	BCAS3
HSMAR2	chr17	61321108	61322696	2	-	61321172	61321440	269	Sil+	H	P	ucs	H	H	ucs	P/H	H	ucs	P/H	H	H	ucs	H	0
HSMAR2	chr17	65785639	65785835	1	+	65785639	65785835	197	Sil-	ucs	ucs	ucs	ucs	ucs	ucs	ucs	P	P	ucs	ucs	ucs	ucs	ucs	0
HSMAR2	chr17	65787108	65789233	6	+	65787259	65789171	1913	U	ucs	ucs	ucs	ucs	ucs	ucs	ucs	P	P	ucs	ucs	ucs	ucs	ucs	0
HSMAR2	chr17	67157706	67159343	2	+	67158634	67159282	649	U	P	P	ucs	H	H	ucs	P	P	ucs	P/H	ucs	H	ucs	ucs	1	ABCA10
HSMAR2	chr17	68549481	68551074	2	-	68549546	68549848	303	Sil+	P	ucs	ucs	H	H	ucs	P	P	ucs	H	ucs	H	ucs	ucs	0
HSMAR2	chr17	78646241	78648095	3	-	78646305	78647207	903	U	T	ucs	T	H	T	ucs	ucs	ucs	T	ucs	P/H	H	ucs	T	1	KIAA1303
HSMAR2	chr17	78648628	78648689	1	-	78648628	78648689	62	Sil-	T	ucs	T	H	T	ucs	ucs	ucs	ucs	ucs	P/H	H	ucs	H	0
HSMAR2	chr17	80433776	80433871	1	-	80433776	80433871	96	Sil-	ucs	ucs	ucs	ucs	ucs	ucs	ucs	ucs	ucs	ucs	ucs	ucs	ucs	ucs	0
HSMAR2	chr17	81112725	81112903	1	+	81112725	81112903	179	Sil-	P	P	H	P	P	P/H	P/H	P/H	P	P/H	P	P/H	ucs	P/H	0
HSMAR2	chr18	4805793	4807089	1	+	4806720	4807035	316	Sil+	H	H	H	H	H	H	H	H	H	H	T	H	H	H	0
HSMAR2	chr18	5093563	5094398	1	-	5093628	5093938	311	Sil+	H	ucs	P/H	P/H	ucs	H	ucs	ucs	H	H	H	ucs	H	H	0
HSMAR2	chr18	12296784	12298580	4	+	12296784	12298580	1797	Sil-	ucs	ucs	P/T	T	P	ucs	T	P/H	T	T	T	T	T	P	0
HSMAR2	chr18	12299027	12299444	1	+	12299081	12299383	303	Sil+	P	T	T	T	P	ucs	T	ucs	T	ucs	T	T	T	ucs	0
HSMAR2	chr18	12710241	12710479	1	-	12710241	12710479	239	Sil-	T	ucs	T	ucs	ucs	ucs	ucs	ucs	ucs	ucs	ucs	ucs	ucs	ucs	1	PSMG2
HSMAR2	chr18	19311760	19314957	6	-	19311822	19312803	982	U	ucs	ucs	ucs	ucs	ucs	ucs	ucs	T	P	ucs	ucs	ucs	ucs	ucs	0
HSMAR2	chr18	21676729	21677979	1	-	21676792	21677055	264	Sil+	P/H	P	H	ucs	ucs	H	P/H	H	ucs	ucs	ucs	H	H	P	0
HSMAR2	chr18	24850551	24851837	1	-	24850614	24850909	296	Sil+	P/H	ucs	H	H	H	ucs	ucs	P	H	P/T/H	ucs	H	ucs	H	0
HSMAR2	chr18	25134862	25136496	2	+	25135789	25136434	646	U	ucs	ucs	T	H	H	ucs	ucs	P	H	H	ucs	ucs	P	H	0
HSMAR2	chr18	26416676	26416722	1	+	26416676	26416722	47	Sil-	ucs	ucs	ucs	H	ucs	ucs	ucs	ucs	ucs	H	ucs	ucs	ucs	ucs	0
HSMAR2	chr18	26417177	26417234	1	+	26417177	26417234	58	Sil-	T	ucs	ucs	H	ucs	ucs	ucs	ucs	ucs	H	ucs	ucs	ucs	ucs	0
HSMAR2	chr18	26419389	26419677	1	+	26419389	26419677	289	Sil-	ucs	ucs	ucs	H	ucs	ucs	ucs	ucs	ucs	H	ucs	ucs	ucs	H	0
HSMAR2	chr18	28399059	28400651	2	+	28399986	28400588	603	U	ucs	ucs	ucs	H	ucs	P	H	P	H	P/T/H	ucs	H	ucs	ucs	0
HSMAR2	chr18	32968719	32969974	1	+	32969639	32969914	276	Sil+	P	P	T	ucs	P	P/H	P/T/H	T	P	P	P/T	P/T/H	P	P	0
HSMAR2	chr18	35638159	35639198	1	+	35638159	35639198	1040	Sil-	P/H	ucs	ucs	ucs	ucs	P	ucs	ucs	H	H	ucs	ucs	ucs	H	0
HSMAR2	chr18	35640183	35640425	1	+	35640183	35640425	243	Sil-	H	ucs	ucs	ucs	ucs	P	ucs	ucs	H	H	ucs	ucs	ucs	H	0
HSMAR2	chr18	36085194	36086434	1	-	36085259	36085508	250	Sil+	H	P/H	ucs	ucs	ucs	P	ucs	H	H	H	H	H	ucs	H	0
HSMAR2	chr18	38757678	38758921	1	+	38758605	38758865	261	Sil+	H	ucs	P	ucs	ucs	ucs	P	P	H	H	ucs	ucs	ucs	ucs	0
HSMAR2	chr18	39741650	39742582	1	-	39741712	39741997	286	Sil+	ucs	P	ucs	H	H	P	P	P	H	ucs	P	ucs	ucs	ucs	0
HSMAR2	chr18	41290328	41292226	3	-	41290328	41292226	1899	Sil-	ucs	ucs	ucs	ucs	H	P	P	P	ucs	ucs	ucs	ucs	ucs	ucs	0
HSMAR2	chr18	44545039	44545890	1	-	44545103	44545408	306	Sil+	P	ucs	H	ucs	P	ucs	ucs	H	P/H	ucs	H	H	P	H	0
HSMAR2	chr18	44550966	44551815	1	-	44551030	44551333	304	Sil+	P	ucs	ucs	ucs	P	ucs	ucs	ucs	ucs	ucs	ucs	ucs	ucs	ucs	0
HSMAR2	chr18	44556881	44557737	1	-	44556945	44557245	301	Sil+	P	ucs	T	P	P	ucs	ucs	P	ucs	ucs	ucs	ucs	ucs	ucs	0
HSMAR2	chr18	44562295	44563141	1	-	44562359	44562630	272	Sil+	P	ucs	T	P	P	P	P	P	P	P	ucs	P	ucs	ucs	1	KATNAL2
HSMAR2	chr18	47718065	47719303	1	+	47718978	47719254	277	Sil+	P	P/H	P/T	P	P/T	P/T	P	P	P	P	P/H	P	P/T	P	1	MYO5B
HSMAR2	chr18	47849407	47850400	1	+	47850085	47850384	300	Sil+	P	P/H	T	P	P	P	T	P	P	ucs	P	ucs	P	P	0
HSMAR2	chr18	53369541	53370762	1	+	53370399	53370701	303	Sil+	ucs	ucs	T	P	H	ucs	ucs	H	P	ucs	P/H	ucs	ucs	ucs	0
HSMAR2	chr18	55599273	55600845	2	-	55599338	55599920	583	U	P	ucs	ucs	ucs	P	ucs	P	P/H	P/T	ucs	P	P	ucs	P	0
HSMAR2	chr18	58087945	58088986	1	+	58087945	58088986	1042	Sil-	ucs	P	ucs	ucs	ucs	ucs	ucs	P	H	ucs	ucs	P	ucs	ucs	0
HSMAR2	chr18	61134464	61135729	1	+	61135390	61135667	278	Sil+	P	P	ucs	T	P	T	P	P	P	ucs	ucs	P	P/T	P	0
HSMAR2	chr18	62147521	62147848	1	-	62147521	62147848	328	Sil-	ucs	ucs	ucs	ucs	H	ucs	H	ucs	H	ucs	ucs	H	H	H	0
HSMAR2	chr18	62275042	62277352	2	-	62275106	62275411	306	Sil+	ucs	ucs	ucs	ucs	H	ucs	H	ucs	H	ucs	ucs	H	H	H	0
HSMAR2	chr18	62815778	62816697	1	-	62815838	62816021	184	Sil+	H	ucs	H	ucs	H	ucs	H	ucs	H	ucs	H	H	H	H	0
HSMAR2	chr18	64098978	64099418	1	+	64099060	64099357	298	Sil+	H	ucs	ucs	ucs	ucs	ucs	H	ucs	H	ucs	H	ucs	H	ucs	0
HSMAR2	chr18	64505235	64513891	3	-	64512476	64512779	304	Sil+	H	ucs	ucs	ucs	ucs	ucs	ucs	ucs	ucs	ucs	ucs	ucs	H	ucs	0
HSMAR2	chr18	64829854	64831731	3	-	64829918	64830217	300	Sil+	H	ucs	ucs	ucs	ucs	P	P	P	ucs	ucs	ucs	ucs	ucs	ucs	0
HSMAR2	chr18	67262485	67263087	1	-	67262485	67263087	603	Sil-	H	P	H	ucs	H	ucs	P	P	H	ucs	ucs	ucs	H	H	1	DOK6
HSMAR2	chr18	68730854	68731043	1	-	68730854	68731043	190	Sil-	H	ucs	H	H	ucs	ucs	ucs	P/H	ucs	ucs	ucs	H	H	ucs	0
HSMAR2	chr18	69651415	69652698	1	+	69652343	69652637	295	Sil+	H	ucs	H	H	H	ucs	H	H	H	ucs	ucs	H	H	H	0
HSMAR2	chr18	70132004	70132773	1	-	70132069	70132405	337	Sil+	H	ucs	H	H	ucs	ucs	ucs	ucs	H	ucs	ucs	H	H	H	0
HSMAR2	chr18	75437354	75438623	1	+	75438280	75438562	283	Sil+	P/H	ucs	H	P	P	ucs	H	H	H	ucs	H	H	H	H	0
HSMAR2	chr19	1824444	1824781	1	+	1824444	1824781	338	Sil-	ucs	ucs	T	ucs	ucs	ucs	ucs	ucs	ucs	T	ucs	ucs	ucs	ucs	0
HSMAR2	chr19	12678834	12679813	3	-	12678834	12679813	980	Sil-	ucs	H	ucs	ucs	ucs	ucs	ucs	ucs	ucs	ucs	ucs	ucs	ucs	ucs	0
HSMAR2	chr19	28651405	28652909	2	-	28651466	28651773	308	Sil+	P	H	ucs	ucs	H	H	ucs	P	H	ucs	ucs	H	H	ucs	0
HSMAR2	chr19	41164334	41167239	5	-	41164398	41165298	901	U	P	ucs	ucs	ucs	P	ucs	P	ucs	ucs	ucs	ucs	ucs	ucs	ucs	0
HSMAR2	chr19	53066795	53067035	1	+	53066795	53067035	241	Sil-	ucs	H	ucs	H	H	H	H	H	H	H	H	H	H	H	0
HSMAR2	chr19	53300021	53300247	1	-	53300021	53300247	227	Sil-	ucs	H	H	H	H	H	H	H	H	H	H	H	H	H	0
HSMAR2	chr19	53340720	53341366	2	-	53340720	53341366	647	Sil-	ucs	H	ucs	ucs	H	H	H	H	H	H	H	H	P/H	H	0
HSMAR2	chr19	53381451	53382467	3	-	53381451	53382467	1017	Sil-	ucs	H	ucs	H	H	H	H	H	H	H	H	H	H	H	0
HSMAR2	chr19	53470337	53470580	1	-	53470337	53470580	244	Sil-	H	H	H	H	H	H	P/H	ucs	H	H	H	ucs	H	H	0
HSMAR2	chr19	53470855	53471084	1	-	53470855	53471084	230	Sil-	P/H	H	H	H	H	H	P/H	H	H	H	H	H	H	H	0
HSMAR2	chr19	53563094	53563875	2	-	53563094	53563875	782	Sil-	ucs	H	ucs	ucs	H	H	H	H	H	H	H	H	H	H	0
HSMAR2	chr19	53859289	53859508	1	+	53859289	53859508	220	Sil-	H	H	H	ucs	H	H	H	H	H	H	H	H	H	H	0
HSMAR2	chr19	53888428	53889193	2	+	53888428	53889193	766	Sil-	ucs	H	H	ucs	H	H	H	H	H	H	H	H	H	H	1	ZNF525
HSMAR2	chr19	53915680	53915909	1	+	53915680	53915909	230	Sil-	ucs	H	ucs	ucs	H	H	H	H	ucs	H	H	H	H	H	0
HSMAR2	chr19	53916072	53916149	1	+	53916072	53916149	78	Sil-	ucs	H	ucs	ucs	H	H	H	H	ucs	H	H	H	H	H	0
HSMAR2	chr19	53961933	53962148	1	+	53961933	53962148	216	Sil-	ucs	H	ucs	ucs	H	H	H	H	H	H	H	H	H	H	0
HSMAR2	chr19	53962747	53962937	1	+	53962747	53962937	191	Sil-	ucs	H	ucs	ucs	ucs	H	H	H	H	H	H	H	H	H	0
HSMAR2	chr19	53997439	53998851	4	+	53997439	53998851	1413	Sil-	ucs	H	ucs	ucs	T	H	H	H	H	H	H	H	H	ucs	1	ZNF813
HSMAR2	chr19	57935364	57937638	5	-	57935426	57935715	290	Sil+	ucs	P/H	ucs	ucs	ucs	ucs	P	H	H	ucs	H	ucs	ucs	ucs	0
HSMAR2	chr2	3677899	3678557	1	-	3677963	3678261	299	Sil+	ucs	ucs	P	P/H	P	P	P	P	ucs	P	P	ucs	P	P	0
HSMAR2	chr2	3678879	3679021	1	+	3678879	3679021	143	Sil-	ucs	ucs	P	P/H	P	P	P	P	ucs	P	P	ucs	P	P	1	COLEC11
HSMAR2	chr2	4422057	4422132	1	+	4422057	4422132	76	Sil-	H	ucs	H	H	H	H	ucs	H	ucs	H	H	H	H	H	0
HSMAR2	chr2	7361943	7363551	2	-	7362006	7362319	314	Sil+	H	P/H	H	H	ucs	ucs	H	P	H	P	H	ucs	ucs	H	0
HSMAR2	chr2	12739943	12741235	1	+	12740869	12741173	305	Sil+	ucs	P	ucs	H	H	ucs	P/H	P/H	P	P	P/H	P	P	P	0
HSMAR2	chr2	14188998	14190499	2	+	14190137	14190437	301	Sil+	ucs	ucs	ucs	H	H	ucs	ucs	ucs	H	ucs	ucs	ucs	H	H	0
HSMAR2	chr2	18451813	18452412	1	+	18451813	18452412	600	Sil-	ucs	P	ucs	H	H	ucs	H	ucs	ucs	H	ucs	ucs	ucs	ucs	0
HSMAR2	chr2	18453717	18454388	1	+	18454031	18454326	296	Sil+	ucs	P	ucs	H	H	ucs	H	ucs	ucs	H	ucs	ucs	ucs	ucs	0
HSMAR2	chr2	18554442	18555763	1	+	18555369	18555701	333	Sil+	P	P	ucs	P	P	ucs	P/T/H	T	ucs	H	P	P	ucs	P	0
HSMAR2	chr2	18892560	18893887	1	-	18892624	18892964	341	Sil+	H	P	ucs	ucs	H	ucs	H	H	ucs	H	P	H	ucs	ucs	0
HSMAR2	chr2	19581949	19583153	1	-	19582007	19582270	264	Sil+	P	P	ucs	P/H	P	ucs	P/H	P/H	ucs	ucs	P	P	P	P	0
HSMAR2	chr2	20160669	20161968	1	+	20161597	20161906	310	Sil+	P	P	P	ucs	ucs	ucs	P/H	ucs	ucs	ucs	P	ucs	ucs	ucs	0
HSMAR2	chr2	21379534	21380828	1	+	21380459	21380765	307	Sil+	ucs	ucs	ucs	P	ucs	ucs	ucs	P	ucs	ucs	ucs	H	ucs	ucs	0
HSMAR2	chr2	22173578	22173801	1	-	22173578	22173801	224	Sil-	ucs	ucs	ucs	H	H	H	H	ucs	H	H	H	H	H	ucs	0
HSMAR2	chr2	22228997	22230043	1	-	22229060	22229356	297	Sil+	ucs	ucs	ucs	H	H	H	H	ucs	H	H	H	H	H	H	0
HSMAR2	chr2	22479694	22480341	1	+	22479694	22480341	648	Sil-	ucs	ucs	ucs	H	H	ucs	H	ucs	H	ucs	H	H	H	ucs	0
HSMAR2	chr2	31736387	31737632	1	-	31736448	31736707	260	Sil+	P	P	ucs	P	P	P	ucs	P/H	H	ucs	ucs	P/H	P	P	0
HSMAR2	chr2	34422990	34424645	2	+	34423917	34424583	667	U	ucs	H	H	H	H	H	H	ucs	H	H	ucs	H	ucs	H	0
HSMAR2	chr2	37269404	37270982	2	+	37270646	37270923	278	Sil+	ucs	P	T	ucs	ucs	ucs	ucs	ucs	ucs	ucs	ucs	ucs	ucs	ucs	0
HSMAR2	chr2	38193891	38195183	1	+	38194815	38195121	307	Sil+	P/H	P/H	ucs	ucs	ucs	ucs	P	ucs	ucs	ucs	ucs	ucs	ucs	ucs	1	FAM82A1
HSMAR2	chr2	41312099	41313404	1	+	41313024	41313343	320	Sil+	H	ucs	ucs	ucs	H	ucs	ucs	P	ucs	H	ucs	ucs	ucs	ucs	0
HSMAR2	chr2	41677815	41679091	1	+	41678740	41679030	291	Sil+	H	P/H	ucs	P	ucs	ucs	ucs	P	ucs	H	H	H	ucs	H	0
HSMAR2	chr2	42026552	42027836	1	+	42027477	42027774	298	Sil+	P/H	P	P/H	P/H	P	ucs	ucs	P/H	ucs	P	P/H	ucs	ucs	ucs	0
HSMAR2	chr2	45460308	45461602	1	-	45460373	45460674	302	Sil+	T	P/H	P/T/H	P/T/H	P	P	P/H	T	P/T	P	P/H	P	P/H	P/H	0
HSMAR2	chr2	47682635	47683907	1	-	47682700	47682980	281	Sil+	ucs	ucs	ucs	H	ucs	ucs	ucs	ucs	P	ucs	ucs	ucs	ucs	ucs	1	MSH2
HSMAR2	chr2	51391410	51391723	1	-	51391410	51391723	314	Sil-	H	ucs	ucs	ucs	H	ucs	H	ucs	H	H	ucs	ucs	H	H	0
HSMAR2	chr2	52956576	52956678	1	-	52956576	52956678	103	Sil-	H	ucs	ucs	H	H	ucs	H	ucs	H	H	ucs	H	H	H	0
HSMAR2	chr2	54460936	54462220	1	-	54460999	54461294	296	Sil+	H	P	ucs	ucs	P/T	ucs	P/H	H	ucs	H	ucs	P	ucs	ucs	1	ACYP2
HSMAR2	chr2	58079327	58079478	1	+	58079327	58079478	152	Sil-	ucs	H	ucs	H	ucs	P	P	P	ucs	ucs	ucs	ucs	P	ucs	0
HSMAR2	chr2	60466515	60467282	1	+	60466515	60467282	768	Sil-	H	ucs	H	P	ucs	ucs	ucs	P	H	ucs	P	ucs	ucs	ucs	0
HSMAR2	chr2	68867763	68869188	2	+	68868690	68869128	439	Sil+	T	P/H	P/T/H	P/H	P/H	P	P/H	P/H	P	P/T	P/H	P	P	P	0
HSMAR2	chr2	69069602	69070896	1	-	69069667	69069971	305	Sil+	T	P/H	T	P/H	P	P	P/H	P/H	P	P/H	P/H	P	ucs	P	0
HSMAR2	chr2	72780849	72781478	1	+	72780849	72781478	630	Sil-	ucs	ucs	ucs	H	ucs	ucs	P	ucs	ucs	H	ucs	ucs	ucs	ucs	1	EXOC6B
HSMAR2	chr2	72783119	72783771	1	+	72783412	72783710	299	Sil+	ucs	ucs	ucs	H	T	ucs	P	P	ucs	H	ucs	ucs	ucs	ucs	0
HSMAR2	chr2	82890028	82891299	1	-	82890091	82890376	286	Sil+	H	ucs	ucs	H	H	H	ucs	H	ucs	ucs	ucs	ucs	H	H	0
HSMAR2	chr2	85016053	85017177	1	+	85016864	85017163	300	Sil+	P	P	P	H	ucs	ucs	P	P/H	ucs	P/H	ucs	ucs	ucs	ucs	1	DNAH6
HSMAR2	chr2	87483736	87485326	2	+	87484980	87485263	284	Sil+	ucs	ucs	ucs	ucs	ucs	ucs	ucs	ucs	ucs	ucs	ucs	ucs	ucs	ucs	0
HSMAR2	chr2	91770034	91771184	1	+	91770870	91771126	257	Sil+	P/T/H	P/T/H	P/T/H	P/T/H	P/H	P/H	P/H	P/T/H	P/T/H	P/T/H	P/T/H	P/T/H	P/T/H	P/T/H	0
HSMAR2	chr2	102139673	102140980	1	-	102139738	102140053	316	Sil+	T	P	H	P/H	P	P/T	P	T	P	P	P	ucs	T	ucs	0
HSMAR2	chr2	102188208	102190077	3	+	102188208	102190077	1870	Sil-	T	P	ucs	P/H	P/H	ucs	P	P/H	P	P	P	P	P	P	0
HSMAR2	chr2	102190203	102190272	1	+	102190203	102190272	70	Sil-	T	P	ucs	P/H	P	ucs	P	P/H	P	P	P	P	ucs	P	0
HSMAR2	chr2	104100733	104102055	1	+	104101660	104101992	333	Sil+	ucs	ucs	ucs	H	H	H	H	ucs	H	H	H	H	H	H	0
HSMAR2	chr2	107321749	107322992	1	-	107321813	107322064	252	Sil+	P	ucs	H	H	H	H	H	H	H	ucs	ucs	H	H	H	0
HSMAR2	chr2	108661066	108662494	2	-	108661131	108661439	309	Sil+	P	ucs	H	ucs	H	H	ucs	ucs	H	ucs	H	H	ucs	H	0
HSMAR2	chr2	112360958	112362554	2	-	112361023	112361308	286	Sil+	ucs	ucs	ucs	ucs	ucs	ucs	ucs	ucs	ucs	ucs	ucs	ucs	ucs	ucs	0
HSMAR2	chr2	113761441	113761961	1	-	113761441	113761961	521	Sil-	P/H	P/H	H	P	P	P	P	P/H	P	P/H	P/H	P	P/H	P	0
HSMAR2	chr2	115658433	115659806	2	+	115658433	115659806	1374	Sil-	ucs	ucs	ucs	ucs	H	H	H	H	H	H	ucs	H	H	H	1	DPP10
HSMAR2	chr2	127057819	127059564	2	+	127059227	127059503	277	Sil+	P	ucs	ucs	H	H	H	H	ucs	H	ucs	ucs	ucs	H	H	0
HSMAR2	chr2	127468673	127469962	1	+	127469601	127469899	299	Sil+	P	P	ucs	P	P	H	P/H	P	H	P	ucs	P	H	P	0
HSMAR2	chr2	129328541	129329816	1	-	129328605	129328889	285	Sil+	T	P	P	P	P	P	P/H	P	P	P	P	ucs	P	P	0
HSMAR2	chr2	135372660	135374236	2	+	135373876	135374175	300	Sil+	ucs	P/H	ucs	P	P	ucs	ucs	P/H	P	ucs	ucs	ucs	ucs	ucs	0
HSMAR2	chr2	138215373	138216680	1	-	138215436	138215754	319	Sil+	P	ucs	ucs	ucs	ucs	ucs	H	ucs	H	H	ucs	H	P	H	1	THSD7B
HSMAR2	chr2	138509758	138511578	2	-	138509816	138510112	297	Sil+	H	P	ucs	ucs	ucs	P	H	ucs	H	H	H	H	ucs	H	0
HSMAR2	chr2	139763614	139765245	2	+	139764863	139765183	321	Sil+	ucs	ucs	ucs	ucs	ucs	ucs	H	P	H	H	P/H	ucs	ucs	H	0
HSMAR2	chr2	140954118	140955373	1	-	140954181	140954455	275	Sil+	H	ucs	ucs	ucs	ucs	ucs	H	ucs	ucs	H	ucs	ucs	H	H	0
HSMAR2	chr2	149576243	149577521	1	+	149577165	149577458	294	Sil+	ucs	P	ucs	ucs	P	P	P	P/H	P	P/T/H	P	P	P	P	0
HSMAR2	chr2	153738505	153739791	1	-	153738570	153738866	297	Sil+	H	P	ucs	ucs	ucs	P	ucs	P	H	H	H	ucs	ucs	H	0
HSMAR2	chr2	161089933	161091850	3	+	161091149	161091789	641	U	H	P	T	ucs	P	P/T	P/T	T	P	P	P/T	P/H	P/T	ucs	0
HSMAR2	chr2	162491454	162492731	1	-	162491517	162491803	287	Sil+	ucs	P	ucs	ucs	ucs	P	P	P	P	H	ucs	P	P	ucs	1	SLC4A10
HSMAR2	chr2	163862031	163862831	1	-	163862031	163862831	801	Sil-	P	P	ucs	ucs	ucs	P	ucs	P	H	H	ucs	H	ucs	H	0
HSMAR2	chr2	164880738	164882052	1	-	164880802	164881125	324	Sil+	P	P/H	ucs	ucs	ucs	ucs	ucs	ucs	ucs	H	ucs	P	P	ucs	0
HSMAR2	chr2	168376618	168377831	1	-	168376676	168376970	295	Sil+	ucs	ucs	T	ucs	ucs	ucs	ucs	P	P	H	ucs	ucs	ucs	ucs	0
HSMAR2	chr2	168622887	168624149	1	-	168622950	168623224	275	Sil+	P	P	H	ucs	P	P	ucs	P	H	P	ucs	H	ucs	ucs	0
HSMAR2	chr2	168774447	168775955	2	+	168774447	168775955	1509	Sil-	P	P	H	ucs	P	P	P	P	P	P	ucs	ucs	ucs	ucs	0
HSMAR2	chr2	169261934	169263030	1	+	169261934	169263030	1097	Sil-	P	P/T/H	T	ucs	P	P	P	H	P	P	P	P	ucs	P	0
HSMAR2	chr2	169263033	169263081	1	+	169263033	169263081	49	Sil-	P	P/T/H	T	ucs	P	P	P	ucs	P	P	P	P	ucs	P	0
HSMAR2	chr2	172146749	172147370	2	+	172146749	172147370	622	Sil-	ucs	ucs	ucs	ucs	P	ucs	ucs	ucs	ucs	P	ucs	ucs	ucs	ucs	0
HSMAR2	chr2	172147486	172148373	3	+	172147486	172148373	888	Sil-	ucs	ucs	ucs	ucs	ucs	ucs	ucs	ucs	ucs	P	ucs	ucs	ucs	ucs	0
HSMAR2	chr2	176111477	176112694	1	+	176112405	176112631	227	Sil+	P/T	P	ucs	P	ucs	P	P	P	P	P/H	P	P	P	P	0
HSMAR2	chr2	181267671	181269271	2	+	181268896	181269212	317	Sil+	P	ucs	ucs	ucs	H	ucs	P	P	ucs	H	ucs	ucs	ucs	ucs	0
HSMAR2	chr2	183253742	183254000	1	-	183253742	183254000	259	Sil-	ucs	ucs	H	ucs	ucs	P	P	ucs	ucs	ucs	ucs	ucs	ucs	ucs	0
HSMAR2	chr2	183588626	183588768	1	-	183588626	183588768	143	Sil-	ucs	P	ucs	ucs	ucs	ucs	ucs	ucs	ucs	P/H	ucs	ucs	ucs	ucs	0
HSMAR2	chr2	186367857	186367926	1	-	186367857	186367926	70	Sil-	H	ucs	H	ucs	H	H	ucs	ucs	H	H	H	H	H	H	0
HSMAR2	chr2	186367959	186369225	1	-	186368012	186368297	286	Sil+	H	ucs	H	ucs	H	H	ucs	ucs	H	H	H	H	H	H	0
HSMAR2	chr2	186971844	186972808	1	+	186971844	186972808	965	Sil-	H	P	ucs	ucs	ucs	ucs	ucs	ucs	ucs	H	ucs	ucs	ucs	ucs	0
HSMAR2	chr2	186972816	186972895	1	+	186972816	186972895	80	Sil-	H	P	ucs	ucs	ucs	ucs	ucs	ucs	ucs	H	ucs	ucs	ucs	ucs	0
HSMAR2	chr2	187739756	187740999	1	-	187739820	187740072	253	Sil+	ucs	P	ucs	ucs	ucs	ucs	P	P	ucs	H	ucs	ucs	ucs	ucs	0
HSMAR2	chr2	191140098	191141761	2	+	191141026	191141699	674	U	ucs	P/H	ucs	ucs	ucs	ucs	ucs	ucs	ucs	ucs	ucs	ucs	ucs	ucs	1	HIBCH
HSMAR2	chr2	191493989	191495535	2	+	191494917	191495481	565	U	P	P	T	ucs	P	ucs	P/H	P	P	ucs	P	ucs	ucs	P/T	0
HSMAR2	chr2	194477801	194479077	1	-	194477864	194478173	310	Sil+	ucs	ucs	ucs	ucs	ucs	ucs	ucs	ucs	ucs	ucs	ucs	H	H	H	0
HSMAR2	chr2	194687746	194689064	1	-	194687810	194688137	328	Sil+	ucs	ucs	ucs	ucs	H	ucs	ucs	ucs	H	ucs	T	ucs	H	H	0
HSMAR2	chr2	195634000	195634064	1	-	195634000	195634064	65	Sil-	ucs	ucs	ucs	ucs	H	ucs	ucs	P	ucs	ucs	ucs	H	ucs	H	0
HSMAR2	chr2	195636935	195637882	1	+	195637506	195637820	315	Sil+	ucs	ucs	ucs	ucs	H	P	ucs	P	ucs	ucs	ucs	ucs	ucs	H	0
HSMAR2	chr2	195721568	195722838	1	+	195722496	195722784	289	Sil+	ucs	ucs	ucs	ucs	ucs	ucs	ucs	P	ucs	ucs	ucs	ucs	ucs	H	0
HSMAR2	chr2	196567358	196567684	2	-	196567358	196567684	327	Sil-	T	P/H	ucs	ucs	ucs	ucs	ucs	ucs	ucs	ucs	ucs	ucs	ucs	ucs	0
HSMAR2	chr2	199988172	199989585	1	-	199988236	199988658	423	Sil+	P	P	ucs	P	ucs	P	P	P	H	ucs	ucs	ucs	H	ucs	0
HSMAR2	chr2	203298025	203299341	2	+	203298025	203299341	1317	Sil-	ucs	ucs	ucs	ucs	ucs	ucs	ucs	P	ucs	ucs	ucs	ucs	ucs	ucs	1	BMPR2
HSMAR2	chr2	206851445	206852160	2	+	206851445	206852160	716	Sil-	P	P	ucs	ucs	ucs	ucs	H	ucs	P	ucs	P	ucs	ucs	ucs	0
HSMAR2	chr2	207583598	207585278	2	+	207584897	207585219	323	Sil+	P	P/T	ucs	ucs	ucs	P	P	P	P	ucs	ucs	P	P	ucs	0
HSMAR2	chr2	212745225	212747159	2	+	212746773	212747097	325	Sil+	ucs	ucs	ucs	ucs	ucs	ucs	ucs	ucs	ucs	ucs	ucs	ucs	ucs	ucs	0
HSMAR2	chr2	213240344	213241591	1	+	213241269	213241529	261	Sil+	ucs	ucs	ucs	ucs	T	P	P	P	ucs	ucs	ucs	ucs	ucs	ucs	1	ERBB4
HSMAR2	chr2	215758254	215759584	2	-	215758306	215758642	337	Sil+	T	ucs	ucs	ucs	ucs	ucs	ucs	P	ucs	ucs	ucs	ucs	ucs	ucs	0
HSMAR2	chr2	216460232	216461854	2	+	216461488	216461792	305	Sil+	P	P	ucs	ucs	ucs	T	ucs	H	ucs	ucs	P/T/H	T	H	T	0
HSMAR2	chr2	218640495	218641787	1	-	218640556	218640860	305	Sil+	P	P	T	P	P	P	P	ucs	P	ucs	H	P/H	P	P	0
HSMAR2	chr2	224044610	224045920	1	+	224045536	224045859	324	Sil+	P	P	H	P	ucs	ucs	P/H	ucs	ucs	ucs	ucs	P	ucs	ucs	0
HSMAR2	chr2	226674065	226675328	1	-	226674128	226674402	275	Sil+	ucs	ucs	ucs	ucs	ucs	ucs	P/H	ucs	ucs	ucs	ucs	ucs	ucs	ucs	0
HSMAR2	chr2	226688637	226688989	1	+	226688637	226688989	353	Sil-	ucs	ucs	ucs	ucs	ucs	ucs	P/H	ucs	H	ucs	ucs	ucs	ucs	ucs	0
HSMAR2	chr2	226695508	226696588	2	+	226696198	226696526	329	Sil+	ucs	ucs	ucs	ucs	ucs	ucs	P/H	ucs	ucs	ucs	ucs	ucs	ucs	ucs	0
HSMAR2	chr2	230155235	230156807	2	+	230156161	230156783	623	U	ucs	ucs	ucs	ucs	H	P	P/H	H	H	ucs	H	ucs	ucs	H	0
HSMAR2	chr2	234495602	234496506	1	-	234495602	234496506	905	Sil-	P	T	ucs	ucs	ucs	ucs	P	P	P	ucs	P	P/T	ucs	P	0
HSMAR2	chr2	234558323	234559535	2	-	234558323	234559535	1213	Sil-	P	P/H	ucs	ucs	ucs	ucs	P	P	ucs	ucs	P	ucs	T	ucs	0
HSMAR2	chr2	239992449	239994029	2	-	239992512	239992831	320	Sil+	P/T	ucs	T	ucs	P	ucs	ucs	ucs	ucs	ucs	ucs	ucs	P	ucs	0
HSMAR2	chr20	203254	204530	1	+	204171	204468	298	Sil+	P	P	H	ucs	ucs	P	P	P	P	ucs	P	P	P	P	0
HSMAR2	chr20	2414023	2415519	3	+	2414815	2415456	642	U	P	P	ucs	ucs	ucs	ucs	P	P/H	ucs	P	P	P	P	P	0
HSMAR2	chr20	13435938	13437329	1	+	13436863	13437267	405	Sil+	T	P	H	ucs	ucs	ucs	P	ucs	ucs	ucs	ucs	ucs	ucs	ucs	0
HSMAR2	chr20	23151647	23151840	1	+	23151647	23151840	194	Sil-	T	ucs	P	ucs	P	ucs	ucs	H	ucs	T	H	H	ucs	H	0
HSMAR2	chr20	23156274	23157333	1	+	23156989	23157272	284	Sil+	T	H	P	ucs	ucs	P	ucs	H	P	ucs	P/H	H	ucs	H	0
HSMAR2	chr20	31847655	31848290	2	-	31847655	31848290	636	Sil-	P	P	ucs	P/H	P	P/H	ucs	P	P	P/H	P	P	P	P	0
HSMAR2	chr20	43178849	43179288	1	-	43178912	43179239	328	Sil+	P	ucs	ucs	ucs	ucs	ucs	ucs	ucs	T	ucs	ucs	T	ucs	ucs	1	PKIG
HSMAR2	chr20	43475220	43475990	1	+	43475647	43475930	284	Sil+	P	P	H	P	P	P	P	P/H	ucs	P	P	P	P	P	0
HSMAR2	chr20	45248929	45250214	1	+	45249857	45250152	296	Sil+	P	P	ucs	P/H	ucs	P/H	P/H	P/H	ucs	P/H	P	P	H	P/H	1	SLC13A3
HSMAR2	chr20	50812147	50812196	1	-	50812147	50812196	50	Sil-	P	ucs	ucs	P	ucs	ucs	ucs	ucs	P	ucs	ucs	ucs	ucs	P	0
HSMAR2	chr20	52938732	52938853	1	-	52938732	52938853	122	Sil-	P	ucs	ucs	H	ucs	ucs	P	P/H	ucs	H	ucs	P	ucs	ucs	0
HSMAR2	chr20	52938984	52939678	1	-	52938984	52939678	695	Sil-	P	ucs	ucs	H	ucs	ucs	P	P/H	ucs	H	ucs	P	P	ucs	0
HSMAR2	chr20	53038345	53039959	2	-	53038409	53039031	623	U	P	ucs	ucs	P/H	ucs	ucs	ucs	P/H	ucs	H	ucs	H	H	H	0
HSMAR2	chr20	53855515	53856159	1	+	53855515	53856159	645	Sil-	ucs	ucs	ucs	H	H	ucs	ucs	ucs	H	H	ucs	H	ucs	H	0
HSMAR2	chr20	56388161	56388223	1	-	56388161	56388223	63	Sil-	P	P	P	P/H	P	P	H	ucs	P	P	P	P	P	ucs	0
HSMAR2	chr20	56391850	56393128	1	-	56391914	56392203	290	Sil+	P	P	P	P/H	P	P	P/H	ucs	P	P	ucs	P	P	ucs	0
HSMAR2	chr20	58749844	58751144	1	-	58749909	58750224	316	Sil+	T	H	P/H	P/H	H	P	P/H	P/H	H	ucs	ucs	H	P/H	H	0
HSMAR2	chr20	61774076	61775594	2	-	61774140	61774360	221	Sil+	P	P	P/H	P	P	P	P/H	P	P	P	P/H	P	P/H	P	0
HSMAR2	chr21	20566205	20567468	1	+	20567132	20567407	276	Sil+	H	ucs	ucs	ucs	H	ucs	P/H	H	H	ucs	P/H	H	ucs	H	0
HSMAR2	chr21	25798309	25800151	3	-	25798370	25798658	289	Sil+	ucs	ucs	H	H	H	ucs	P/H	H	H	H	P	H	H	H	0
HSMAR2	chr21	29456210	29457488	1	-	29456271	29456595	325	Sil+	ucs	ucs	ucs	ucs	H	ucs	P	P	ucs	H	ucs	ucs	ucs	ucs	0
HSMAR2	chr21	29463136	29463186	1	-	29463136	29463186	51	Sil-	ucs	ucs	ucs	ucs	H	ucs	P	P	ucs	H	ucs	ucs	ucs	ucs	0
HSMAR2	chr21	31103142	31104432	1	-	31103206	31103509	304	Sil+	P	P	ucs	P/H	P	P	P	P/H	ucs	P/H	P	P	P	P	0
HSMAR2	chr21	32302069	32302667	1	-	32302069	32302667	599	Sil-	P	H	ucs	H	H	H	H	H	H	H	H	H	P/H	H	0
HSMAR2	chr21	32303603	32304165	1	-	32303603	32304165	563	Sil-	P	H	ucs	H	H	H	H	H	H	H	H	H	H	ucs	0
HSMAR2	chr21	37057893	37059202	1	+	37058820	37059141	322	Sil+	P/T	P	P	P/H	ucs	P	P/H	P/H	P	P	P	P	P	P	0
HSMAR2	chr21	45520555	45522152	2	+	45521772	45522090	319	Sil+	ucs	P	T	T	ucs	ucs	ucs	P	ucs	P/T	P	T	ucs	ucs	0
HSMAR2	chr21	46639008	46640192	3	-	46639073	46639701	629	U	ucs	P/H	T	H	P	P	P/H	T	P	P/H	P/T	P/H	ucs	P	0
HSMAR2	chr22	29015585	29017196	2	+	29016821	29017134	314	Sil+	P	P	ucs	H	ucs	P	P	P	ucs	ucs	P	T	ucs	ucs	0
HSMAR2	chr22	29172081	29172115	1	+	29172081	29172115	35	Sil-	T	P/T/H	ucs	H	ucs	ucs	ucs	H	ucs	T	ucs	ucs	ucs	ucs	1	CCDC117
HSMAR2	chr22	33640912	33641612	1	-	33640977	33641264	288	Sil+	P/H	P/H	T	H	P/H	ucs	P/H	ucs	H	ucs	H	P/H	H	H	0
HSMAR2	chr22	42399656	42402768	4	+	42402110	42402708	599	U	P/H	P/H	P	ucs	P	P/H	P/H	P/H	H	H	P/H	P	H	P/H	0
HSMAR2	chr22	50283649	50285490	3	-	50283967	50284296	330	Sil+	P/H	P/H	P/H	H	P/H	H	P/H	H	H	H	P/H	P/H	H	H	0
HSMAR2	chr3	177436634	177436895	1	+	177436634	177436895	262	Sil-	H	P	ucs	P	ucs	ucs	ucs	T	ucs	P	P/H	ucs	ucs	H	0
HSMAR2	chr3	177436891	177438483	2	+	177437812	177438421	610	U	H	P	ucs	P	ucs	ucs	ucs	T	ucs	P	P/H	ucs	ucs	H	0
HSMAR2	chr3	184576089	184577353	1	-	184576154	184576426	273	Sil+	ucs	ucs	ucs	H	ucs	ucs	P	ucs	P	P	P	ucs	ucs	P	1	VPS8
HSMAR2	chr3	185188560	185190627	3	-	185188624	185188933	310	Sil+	ucs	ucs	ucs	ucs	ucs	ucs	ucs	T	ucs	P/T	ucs	ucs	ucs	ucs	1	MAP3K13
HSMAR2	chr3	190874898	190875193	1	-	190874898	190875193	296	Sil-	H	P/H	ucs	ucs	H	ucs	ucs	ucs	ucs	H	ucs	H	H	ucs	0
HSMAR2	chr3	190875202	190875698	1	-	190875202	190875698	497	Sil-	H	P/H	ucs	ucs	H	ucs	ucs	ucs	ucs	H	ucs	H	H	ucs	0
HSMAR2	chr3	4055399	4056617	1	-	4055442	4055690	249	Sil+	ucs	ucs	ucs	P	ucs	H	ucs	ucs	H	P/H	H	ucs	H	H	0
HSMAR2	chr3	13271499	13272764	1	-	13271563	13271840	278	Sil+	T	P	T	P	ucs	P	P	P/H	P	P	P	P	P	P	0
HSMAR2	chr3	14050545	14051434	1	-	14050545	14051434	890	Sil-	P	ucs	H	P	ucs	ucs	ucs	P	H	P	ucs	ucs	H	ucs	0
HSMAR2	chr3	15903592	15905195	2	-	15903655	15903977	323	Sil+	H	P/T/H	H	ucs	ucs	T	P	ucs	P	P/T/H	P/H	T	T	P	0
HSMAR2	chr3	20996922	20998276	1	+	20997849	20998214	366	Sil+	ucs	ucs	ucs	ucs	H	H	ucs	ucs	H	H	ucs	ucs	H	ucs	0
HSMAR2	chr3	25691320	25692603	1	-	25691385	25691681	297	Sil+	H	P/T/H	H	ucs	H	ucs	P	ucs	P	P/T/H	P	ucs	H	ucs	0
HSMAR2	chr3	32720191	32722343	4	-	32720239	32720783	545	U	ucs	ucs	ucs	P	ucs	ucs	ucs	P	P	P	P	T	ucs	P	0
HSMAR2	chr3	41045954	41047272	1	+	41046879	41047210	332	Sil+	P	P	P/H	P/H	P	ucs	P/H	P/T/H	P	P/H	P/H	P	P/H	ucs	0
HSMAR2	chr3	41872925	41873010	1	+	41872925	41873010	86	Sil-	ucs	ucs	ucs	ucs	ucs	ucs	ucs	ucs	ucs	P	ucs	ucs	ucs	ucs	0
HSMAR2	chr3	46164900	46166194	3	-	46164964	46165133	170	U	P/T/H	P/H	P	P/T/H	P	P	P	ucs	P	P	P	P	ucs	P/T	0
HSMAR2	chr3	48034104	48034195	1	+	48034104	48034195	92	Sil-	ucs	ucs	ucs	ucs	ucs	ucs	ucs	T	ucs	P	ucs	T	ucs	T	0
HSMAR2	chr3	48034412	48034662	1	+	48034412	48034662	251	Sil-	ucs	ucs	ucs	ucs	ucs	ucs	ucs	T	ucs	P	ucs	T	ucs	T	1	MAP4
HSMAR2	chr3	48034845	48035559	1	+	48034845	48035559	715	Sil-	ucs	ucs	ucs	ucs	ucs	ucs	ucs	T	ucs	P	ucs	T	ucs	T	1	MAP4
HSMAR2	chr3	48035582	48035659	1	+	48035582	48035659	78	Sil-	ucs	ucs	ucs	ucs	ucs	ucs	ucs	T	ucs	P	ucs	T	ucs	T	0
HSMAR2	chr3	48036624	48036727	1	-	48036624	48036727	104	Sil-	ucs	ucs	ucs	ucs	ucs	ucs	ucs	T	ucs	P	ucs	T	ucs	T	0
HSMAR2	chr3	51069993	51071599	2	-	51070368	51070681	314	Sil+	P	P	H	P	P	P	P	P	ucs	ucs	ucs	ucs	P	ucs	0
HSMAR2	chr3	58837282	58837999	1	-	58837342	58837638	297	Sil+	P	ucs	ucs	ucs	ucs	ucs	ucs	ucs	P	P	ucs	ucs	ucs	ucs	1	C3orf67
HSMAR2	chr3	60377781	60379071	1	+	60378707	60379008	302	Sil+	T	ucs	ucs	ucs	ucs	H	ucs	P	H	ucs	ucs	H	P	P	0
HSMAR2	chr3	65654106	65655960	3	-	65654162	65655034	873	U	ucs	ucs	T	ucs	T	ucs	ucs	ucs	P	P	P	ucs	ucs	ucs	1	MAGI1
HSMAR2	chr3	66440223	66440532	1	-	66440223	66440532	310	Sil-	T	P/T	P/T	ucs	ucs	P	P/H	P/T/H	P	ucs	P/T/H	T	ucs	P/T	1	LRIG1
HSMAR2	chr3	69774913	69776097	2	-	69774976	69775279	304	Sil+	P	P	ucs	ucs	P	P	P/H	P	P	P/T	P	P/T	P	P	0
HSMAR2	chr3	74006126	74007383	1	+	74007052	74007363	312	Sil+	H	ucs	ucs	ucs	H	P	ucs	ucs	H	ucs	P/H	P	H	P	0
HSMAR2	chr3	76208806	76210051	1	-	76208871	76209124	254	Sil+	ucs	ucs	ucs	ucs	H	H	ucs	H	H	ucs	ucs	H	P	H	0
HSMAR2	chr3	77973025	77973573	1	-	77973025	77973573	549	Sil-	H	ucs	ucs	ucs	H	ucs	ucs	ucs	H	ucs	ucs	ucs	ucs	H	0
HSMAR2	chr3	82348035	82348584	1	+	82348035	82348584	550	Sil-	ucs	H	ucs	ucs	H	ucs	ucs	ucs	H	ucs	ucs	ucs	ucs	H	0
HSMAR2	chr3	82350769	82350837	1	+	82350769	82350837	69	Sil-	H	ucs	ucs	ucs	ucs	ucs	ucs	ucs	ucs	ucs	ucs	ucs	H	H	0
HSMAR2	chr3	82350839	82351505	1	+	82351148	82351443	296	Sil+	H	ucs	ucs	ucs	ucs	ucs	ucs	ucs	ucs	ucs	ucs	ucs	H	H	0
HSMAR2	chr3	82708075	82711647	2	-	82708138	82711390	3253	U	ucs	ucs	ucs	ucs	H	ucs	H	ucs	H	ucs	ucs	ucs	H	H	0
HSMAR2	chr3	82711650	82712352	1	-	82711650	82712352	703	Sil-	ucs	ucs	ucs	ucs	H	ucs	H	ucs	H	ucs	ucs	ucs	H	H	0
HSMAR2	chr3	84630421	84631597	1	+	84630421	84631597	1177	Sil-	ucs	ucs	ucs	ucs	ucs	H	ucs	P	H	ucs	ucs	H	H	H	0
HSMAR2	chr3	84631703	84631795	1	+	84631703	84631795	93	Sil-	ucs	ucs	ucs	ucs	ucs	H	ucs	P	ucs	ucs	ucs	H	H	H	0
HSMAR2	chr3	95965034	95965268	1	+	95965034	95965268	235	Sil-	ucs	ucs	ucs	ucs	ucs	H	H	ucs	ucs	ucs	ucs	H	ucs	H	0
HSMAR2	chr3	97610304	97611591	1	-	97610368	97610664	297	Sil+	ucs	P	ucs	ucs	ucs	ucs	P	ucs	P	ucs	ucs	ucs	ucs	ucs	0
HSMAR2	chr3	98366803	98368402	2	-	98366867	98367476	610	U	T	T	ucs	P	P	ucs	P	P	P	ucs	P	P	ucs	P	0
HSMAR2	chr3	99271984	99273230	1	-	99272047	99272308	262	Sil+	ucs	ucs	ucs	P	ucs	ucs	P	ucs	P	ucs	P/H	P/T	P/T	ucs	0
HSMAR2	chr3	100750518	100751810	1	+	100751445	100751748	304	Sil+	ucs	ucs	ucs	ucs	ucs	H	H	T	ucs	ucs	T	H	H	H	0
HSMAR2	chr3	103190067	103191279	1	-	103190130	103190400	271	Sil+	ucs	ucs	ucs	ucs	ucs	ucs	ucs	ucs	H	ucs	ucs	H	ucs	H	0
HSMAR2	chr3	104924216	104925496	1	+	104925144	104925437	294	Sil+	ucs	ucs	ucs	ucs	ucs	P	P	ucs	ucs	ucs	ucs	ucs	P	ucs	0
HSMAR2	chr3	106225008	106227464	3	-	106225073	106225377	305	Sil+	ucs	H	ucs	ucs	ucs	ucs	P/H	H	ucs	ucs	H	ucs	ucs	ucs	0
HSMAR2	chr3	108678531	108679888	1	+	108679455	108679825	371	Sil+	ucs	P	ucs	P	ucs	ucs	ucs	P	H	ucs	ucs	H	T	ucs	1	MORC1
HSMAR2	chr3	109416757	109417942	1	-	109416759	109417059	301	Sil+	T	ucs	H	ucs	H	H	P	P/H	H	ucs	ucs	ucs	H	ucs	0
HSMAR2	chr3	112000552	112001694	1	+	112001364	112001631	268	Sil+	P	P	ucs	P	P	P	P	P	P	ucs	P	P/T	ucs	P	1	SLC9A10
HSMAR2	chr3	113422317	113424284	4	-	113422678	113423273	596	U	ucs	P	ucs	ucs	ucs	ucs	ucs	ucs	P	ucs	P	P/T	ucs	ucs	0
HSMAR2	chr3	124088872	124090139	1	-	124088930	124089211	282	Sil+	P	P/H	T	P/H	P	P	P	P/H	P	ucs	P	P	P	P	1	KALRN
HSMAR2	chr3	126527307	126528886	2	-	126527371	126527652	282	Sil+	ucs	ucs	T	ucs	ucs	ucs	ucs	T	P	ucs	P	ucs	ucs	ucs	1	CHCHD6
HSMAR2	chr3	130231715	130232996	1	+	130232641	130232933	293	Sil+	P	P	ucs	P	P	P	P	P/H	P	P	P	P	P	P	0
HSMAR2	chr3	132834948	132835327	1	-	132834948	132835327	380	Sil-	P	P/H	ucs	P	P	ucs	P/T	P/T/H	P	ucs	P	ucs	P	ucs	1	TMEM108
HSMAR2	chr3	133148534	133155250	4	-	133149347	133154054	4708	U	ucs	ucs	ucs	P	P	P	P	H	P	ucs	P	ucs	P	P	0
HSMAR2	chr3	137161232	137162513	1	-	137161296	137161586	291	Sil+	ucs	H	H	ucs	H	H	ucs	ucs	H	ucs	H	H	H	H	0
HSMAR2	chr3	140651875	140651928	1	+	140651875	140651928	54	Sil-	P	P	ucs	ucs	ucs	P	P	T	P	P	P	P	P	P	0
HSMAR2	chr3	140658793	140660003	1	+	140659681	140659953	273	Sil+	P/T	P/T/H	T	T	P/T	T	P/T	P/T	P/T	P/T	T	T	T	P/T	0
HSMAR2	chr3	144014829	144015540	2	-	144014829	144015540	712	Sil-	P	T	ucs	ucs	H	P	P	H	P	H	ucs	H	ucs	ucs	0
HSMAR2	chr3	147035569	147036408	2	+	147035711	147036030	320	Sil+	ucs	ucs	ucs	ucs	ucs	P	P	P	P	ucs	ucs	ucs	H	ucs	0
HSMAR2	chr3	148707908	148707985	1	+	148707908	148707985	78	Sil-	P/T	P/T	T	P/T	P/T	T	P/T	T	P/T	P/T	P/T	P/T	T	T	0
HSMAR2	chr3	154505709	154506987	1	+	154506635	154506924	290	Sil+	ucs	ucs	ucs	ucs	H	ucs	P	ucs	H	P	ucs	ucs	ucs	H	0
HSMAR2	chr3	156215659	156216078	1	+	156215659	156216078	420	Sil-	P/H	P/H	P/H	P/H	H	P	P/T/H	T	P	P/H	P/T/H	T	H	ucs	0
HSMAR2	chr3	156216434	156217305	1	+	156216944	156217243	300	Sil+	P	P/H	P/H	P/H	H	P	P/T/H	T	P	P/H	P/H	T	H	ucs	1	KCNAB1
HSMAR2	chr3	156989618	156990721	2	-	156989683	156989988	306	Sil+	P	P	ucs	ucs	ucs	ucs	P/H	ucs	P	ucs	P	H	ucs	ucs	0
HSMAR2	chr3	158241232	158242485	1	-	158241296	158241559	264	Sil+	H	ucs	ucs	P	ucs	ucs	P	ucs	ucs	ucs	ucs	T	ucs	ucs	0
HSMAR2	chr3	162057873	162059109	1	-	162057938	162058190	253	Sil+	T	ucs	H	H	H	ucs	ucs	ucs	H	H	ucs	ucs	H	ucs	1	chr3:LOC100132484
HSMAR2	chr3	163341547	163342834	1	+	163342474	163342771	298	Sil+	ucs	ucs	ucs	H	ucs	H	H	ucs	H	H	ucs	H	H	H	0
HSMAR2	chr3	163401819	163403180	2	+	163402820	163403123	304	Sil+	ucs	ucs	ucs	H	ucs	H	H	ucs	H	H	H	ucs	H	H	0
HSMAR2	chr3	172329995	172333868	3	-	172330059	172330687	629	U	T	H	ucs	ucs	ucs	ucs	ucs	H	ucs	ucs	ucs	ucs	H	ucs	0
HSMAR2	chr4	4235002	4236157	1	-	4235062	4235321	260	Sil+	H	H	ucs	P	P/H	H	ucs	H	P	P	P/H	P	P/H	ucs	0
HSMAR2	chr4	6885828	6887371	2	-	6885892	6886194	303	Sil+	T	ucs	ucs	T	ucs	P	ucs	ucs	ucs	P/T	ucs	T	P	T	1	KIAA0232
HSMAR2	chr4	9374304	9375472	1	+	9375136	9375410	275	Sil+	ucs	ucs	ucs	ucs	ucs	H	ucs	ucs	ucs	ucs	ucs	ucs	ucs	ucs	0
HSMAR2	chr4	16051383	16052452	3	-	16051383	16052452	1070	Sil-	P	P	T	P	P	P	P	P	P	P	P	P	P	P	0
HSMAR2	chr4	16332278	16333394	1	+	16332278	16333394	1117	Sil-	P	ucs	ucs	P	P	P	P	P	P	P	P	P	P	P	0
HSMAR2	chr4	16333673	16333857	1	+	16333673	16333857	185	Sil-	P	ucs	ucs	P	P	P	P	P	P	P	P	P	P	P	0
HSMAR2	chr4	16475539	16476590	1	+	16476163	16476528	366	Sil+	P	ucs	ucs	P/H	H	P	ucs	P	P	ucs	P/H	P	P/H	P	0
HSMAR2	chr4	17912924	17913246	1	+	17912924	17913246	323	Sil-	T	H	ucs	ucs	ucs	ucs	P/H	ucs	ucs	P	P	T	ucs	ucs	0
HSMAR2	chr4	17914665	17915623	1	+	17915279	17915561	283	Sil+	T	H	ucs	ucs	ucs	ucs	P/H	ucs	ucs	P	P	T	ucs	ucs	0
HSMAR2	chr4	26260184	26261787	2	-	26260249	26260867	619	U	P	P/H	T	P	ucs	P	P/H	ucs	ucs	P	P	P/H	P/H	ucs	0
HSMAR2	chr4	27497892	27498165	1	-	27497892	27498165	274	Sil-	ucs	ucs	ucs	P	H	ucs	ucs	ucs	H	H	P	ucs	H	ucs	0
HSMAR2	chr4	27503548	27503999	1	-	27503548	27503999	452	Sil-	ucs	ucs	P	ucs	H	ucs	ucs	ucs	H	H	P	H	H	ucs	0
HSMAR2	chr4	31278958	31279025	1	+	31278958	31279025	68	Sil-	ucs	H	ucs	ucs	H	ucs	H	ucs	ucs	H	ucs	ucs	ucs	H	0
HSMAR2	chr4	31279143	31279693	2	-	31279143	31279693	551	Sil-	ucs	H	ucs	ucs	H	ucs	H	ucs	ucs	H	ucs	ucs	ucs	H	0
HSMAR2	chr4	31279744	31280754	2	+	31279744	31280754	1011	Sil-	ucs	H	ucs	ucs	H	ucs	H	ucs	ucs	H	ucs	ucs	ucs	H	0
HSMAR2	chr4	32093913	32095513	2	-	32093978	32094586	609	U	ucs	ucs	ucs	ucs	H	ucs	H	P	ucs	H	ucs	ucs	ucs	H	0
HSMAR2	chr4	32331882	32332467	1	+	32332097	32332405	309	Sil+	H	ucs	ucs	ucs	H	ucs	H	H	ucs	H	ucs	H	H	H	0
HSMAR2	chr4	33451706	33452927	1	+	33452632	33452866	235	Sil+	ucs	ucs	ucs	ucs	H	H	H	ucs	H	H	H	ucs	H	H	0
HSMAR2	chr4	35961325	35962624	1	+	35962253	35962563	311	Sil+	P	P	ucs	ucs	H	H	H	H	H	H	H	H	ucs	H	0
HSMAR2	chr4	37906817	37908405	2	-	37906881	37907193	313	Sil+	P	T	T	P	P	P	P/H	P/T	P	P	P	P	P	P	1	TBC1D1
HSMAR2	chr4	39168817	39169186	1	+	39168817	39169186	370	Sil-	P	P/T/H	ucs	ucs	ucs	ucs	P	P	P	P	P	P	ucs	P	0
HSMAR2	chr4	39169501	39170175	1	+	39169813	39170112	300	Sil+	ucs	P/H	ucs	ucs	ucs	ucs	P	P	P	P	P	P	ucs	P	0
HSMAR2	chr4	39833777	39834205	2	+	39833777	39834205	429	Sil-	T	ucs	ucs	ucs	ucs	ucs	ucs	ucs	ucs	ucs	ucs	ucs	ucs	ucs	0
HSMAR2	chr4	39834843	39835687	2	+	39834843	39835687	845	Sil-	T	ucs	ucs	ucs	ucs	ucs	ucs	ucs	ucs	ucs	ucs	ucs	ucs	ucs	0
HSMAR2	chr4	39835821	39836393	1	+	39836035	39836337	303	Sil+	T	ucs	ucs	ucs	ucs	ucs	ucs	ucs	ucs	ucs	ucs	ucs	ucs	ucs	0
HSMAR2	chr4	41828958	41830896	2	-	41829022	41829336	315	Sil+	P	P	ucs	P	P	P	P	P/H	ucs	P	P	P	P	P	0
HSMAR2	chr4	54321793	54321925	1	-	54321793	54321925	133	Sil-	T	ucs	T	ucs	ucs	ucs	P	H	ucs	P	H	P/T	P	T	1	FIP1L1
HSMAR2	chr4	59549093	59549213	1	+	59549093	59549213	121	Sil-	H	ucs	H	H	H	H	H	P	H	H	H	H	H	H	0
HSMAR2	chr4	59549473	59550637	1	+	59550276	59550577	302	Sil+	H	ucs	H	H	H	H	H	P	H	H	H	H	H	H	0
HSMAR2	chr4	62059072	62059964	2	-	62059072	62059964	893	Sil-	H	P	T	ucs	P	P	H	P	P/H	H	P	H	P	ucs	0
HSMAR2	chr4	64587596	64588880	1	+	64588515	64588818	304	Sil+	ucs	ucs	ucs	H	ucs	H	H	ucs	H	H	ucs	ucs	ucs	H	0
HSMAR2	chr4	66009232	66010513	1	-	66009296	66009587	292	Sil+	H	ucs	H	ucs	H	ucs	ucs	ucs	ucs	H	ucs	H	ucs	H	0
HSMAR2	chr4	68693800	68695085	1	+	68694725	68695023	299	Sil+	ucs	P	ucs	ucs	ucs	ucs	P	ucs	ucs	P	ucs	P	ucs	ucs	1	TMPRSS11D
HSMAR2	chr4	71400362	71402073	4	-	71400881	71401771	891	U	P/H	P	ucs	ucs	ucs	ucs	ucs	P	P	P	ucs	ucs	ucs	ucs	0
HSMAR2	chr4	71403121	71403739	1	-	71403121	71403739	619	Sil-	P	P	ucs	ucs	ucs	ucs	ucs	P	P	P	ucs	ucs	ucs	ucs	0
HSMAR2	chr4	71661316	71663128	3	-	71661381	71661683	303	Sil+	T	P	ucs	ucs	ucs	ucs	ucs	ucs	ucs	P	ucs	T	ucs	ucs	1	RUFY3
HSMAR2	chr4	72519091	72520700	2	-	72519155	72519472	318	Sil+	P	ucs	H	P	ucs	ucs	ucs	P	ucs	P	ucs	P	H	P	0
HSMAR2	chr4	73408779	73408925	1	+	73408779	73408925	147	Sil-	P	ucs	ucs	ucs	ucs	P	ucs	P	ucs	P/T/H	ucs	ucs	P	P	1	ADAMTS3
HSMAR2	chr4	73474767	73476026	1	+	73475694	73475964	271	Sil+	ucs	ucs	ucs	ucs	ucs	P	ucs	P	ucs	H	ucs	P	P	P	0
HSMAR2	chr4	83814862	83816115	1	-	83814927	83815188	262	Sil+	T	P/T	ucs	ucs	P/T	T	P	ucs	ucs	P/T	P/T	T	ucs	T	0
HSMAR2	chr4	84266866	84271322	5	+	84270443	84271035	593	U	P/H	P/H	T	ucs	P	ucs	ucs	H	ucs	P	P	P	ucs	P	0
HSMAR2	chr4	87043079	87044280	1	-	87043086	87043352	267	Sil+	P	ucs	ucs	ucs	ucs	ucs	ucs	ucs	P	P	ucs	T	ucs	ucs	0
HSMAR2	chr4	87719041	87719429	1	-	87719105	87719400	296	Sil+	ucs	P	ucs	ucs	ucs	ucs	ucs	ucs	ucs	P	ucs	ucs	ucs	ucs	0
HSMAR2	chr4	88401228	88401328	1	-	88401228	88401328	101	Sil-	ucs	ucs	ucs	ucs	ucs	ucs	P	ucs	P	P	P	ucs	ucs	ucs	1	SPARCL1
HSMAR2	chr4	90066787	90068344	2	-	90066851	90067130	280	Sil+	P	P/H	ucs	H	P	ucs	P	P/H	P	P	P	P	P	ucs	0
HSMAR2	chr4	90298713	90299996	1	+	90299639	90299935	297	Sil+	P	P	ucs	H	ucs	ucs	P	P/H	P	P	P	P	P	ucs	0
HSMAR2	chr4	90362136	90364084	4	-	90362252	90363157	906	U	P	ucs	H	H	ucs	ucs	ucs	P/H	ucs	ucs	P	P	P	ucs	0
HSMAR2	chr4	94505754	94507005	1	-	94505816	94506081	266	Sil+	P	ucs	ucs	ucs	ucs	ucs	ucs	ucs	ucs	H	ucs	H	ucs	H	1	GRID2
HSMAR2	chr4	98535224	98536502	1	-	98535287	98535575	289	Sil+	ucs	ucs	ucs	H	H	ucs	ucs	ucs	ucs	H	ucs	H	ucs	H	1	C4orf37
HSMAR2	chr4	99709769	99711332	2	+	99710994	99711271	278	Sil+	H	P	ucs	P	P	ucs	P	P	ucs	P	ucs	P	ucs	P	0
HSMAR2	chr4	101298212	101299478	1	+	101299140	101299416	277	Sil+	ucs	ucs	ucs	H	ucs	ucs	P	P/H	ucs	H	P	P	P	ucs	0
HSMAR2	chr4	106460396	106461602	1	-	106460396	106461602	1207	Sil-	P	P/H	P	ucs	P	ucs	P	P/H	P	P	ucs	P	ucs	P	0
HSMAR2	chr4	108550147	108551438	1	+	108551075	108551376	302	Sil+	P	ucs	ucs	ucs	T	ucs	H	H	ucs	P/H	ucs	T	P	ucs	1	PAPSS1
HSMAR2	chr4	110230809	110232958	2	+	110232604	110232895	292	Sil+	P/H	P/H	H	H	P	P	P/H	H	P	P/H	P/H	P	P	ucs	0
HSMAR2	chr4	118783754	118785000	3	+	118783754	118785000	1247	Sil-	ucs	ucs	ucs	ucs	ucs	ucs	ucs	ucs	P	H	ucs	ucs	ucs	ucs	0
HSMAR2	chr4	118785957	118786644	1	+	118786279	118786581	303	Sil+	ucs	ucs	ucs	ucs	ucs	ucs	ucs	ucs	ucs	H	ucs	ucs	ucs	ucs	0
HSMAR2	chr4	120669732	120671022	1	-	120669795	120670095	301	Sil+	P	P	ucs	P	ucs	P	P	P/H	P	ucs	ucs	P/T	ucs	T	0
HSMAR2	chr4	123052457	123053730	1	+	123053383	123053668	286	Sil+	P	P	ucs	ucs	P	ucs	P	P	P	P	P	P	P	P	0
HSMAR2	chr4	123199288	123200831	2	-	123199353	123199645	293	Sil+	ucs	P	ucs	ucs	ucs	ucs	P	ucs	ucs	ucs	P	P	ucs	ucs	1	KIAA1109
HSMAR2	chr4	123964612	123965867	1	-	123964676	123964940	265	Sil+	H	P/H	ucs	H	T	H	P/H	H	H	H	P/H	H	ucs	H	1	SPATA5
HSMAR2	chr4	130807275	130808549	1	+	130808201	130808487	287	Sil+	T	ucs	ucs	ucs	ucs	ucs	H	ucs	ucs	H	ucs	ucs	H	H	0
HSMAR2	chr4	135802367	135804227	2	+	135802367	135804227	1861	Sil-	ucs	ucs	ucs	ucs	ucs	ucs	H	ucs	ucs	H	ucs	ucs	H	ucs	0
HSMAR2	chr4	135804436	135804589	1	+	135804436	135804589	154	Sil-	ucs	ucs	ucs	ucs	ucs	ucs	H	ucs	ucs	H	ucs	ucs	H	ucs	0
HSMAR2	chr4	136645415	136646689	1	-	136645480	136645763	284	Sil+	ucs	ucs	ucs	ucs	ucs	ucs	H	ucs	ucs	H	ucs	H	H	H	0
HSMAR2	chr4	138931448	138933035	2	-	138931512	138931809	298	Sil+	ucs	P	ucs	ucs	ucs	ucs	P	ucs	ucs	P/H	P	P	ucs	ucs	0
HSMAR2	chr4	149411093	149411152	1	+	149411093	149411152	60	Sil-	ucs	P	ucs	P	H	ucs	ucs	P/H	ucs	ucs	P	ucs	P	ucs	0
HSMAR2	chr4	150196095	150197021	1	-	150196157	150196461	305	Sil+	ucs	ucs	ucs	ucs	H	P	ucs	P/H	H	H	ucs	P	P	ucs	0
HSMAR2	chr4	150897645	150898956	1	-	150897709	150898029	321	Sil+	P	P	ucs	ucs	ucs	ucs	P	P/H	P	P	P	P	P	P	0
HSMAR2	chr4	165412088	165413387	1	-	165412152	165412459	308	Sil+	ucs	ucs	ucs	ucs	ucs	ucs	P	H	H	H	T	H	H	H	0
HSMAR2	chr4	166092865	166093109	1	+	166092865	166093109	245	Sil-	P	ucs	ucs	ucs	ucs	ucs	P	P	ucs	P	ucs	P	ucs	ucs	0
HSMAR2	chr4	166554910	166555380	2	-	166554910	166555380	471	Sil-	ucs	ucs	ucs	ucs	ucs	H	ucs	T	ucs	ucs	ucs	H	P/H	ucs	0
HSMAR2	chr4	166555630	166556427	1	-	166555630	166556427	798	Sil-	P	ucs	H	H	ucs	T	T	T	H	ucs	ucs	H	P/H	ucs	0
HSMAR2	chr4	167734839	167735227	1	+	167734839	167735227	389	Sil-	ucs	P/H	ucs	ucs	ucs	ucs	ucs	ucs	H	H	ucs	H	H	H	0
HSMAR2	chr4	167735232	167736234	2	+	167735273	167736171	899	U	ucs	P/H	ucs	ucs	ucs	ucs	ucs	ucs	H	H	ucs	H	P/H	H	1	SPOCK3
HSMAR2	chr4	173020448	173020660	1	-	173020448	173020660	213	Sil-	ucs	P	ucs	ucs	ucs	P	H	ucs	H	H	ucs	ucs	H	H	1	GALNTL6
HSMAR2	chr4	175803475	175803984	1	+	175803475	175803984	510	Sil-	ucs	ucs	ucs	ucs	H	ucs	ucs	ucs	H	H	ucs	ucs	H	H	0
HSMAR2	chr4	175917911	175919195	1	-	175917976	175918269	294	Sil+	ucs	H	H	ucs	H	ucs	ucs	ucs	H	H	ucs	ucs	H	ucs	0
HSMAR2	chr4	177076485	177077110	2	-	177076485	177077110	626	Sil-	P	ucs	ucs	ucs	ucs	P	P/H	P/T	ucs	ucs	T	T	P	ucs	1	WDR17
HSMAR2	chr4	180449092	180450343	1	-	180449157	180449415	259	Sil+	H	ucs	ucs	H	H	H	ucs	H	H	H	H	H	H	H	0
HSMAR2	chr4	185420084	185420910	1	+	185420084	185420910	827	Sil-	P	H	H	ucs	P	ucs	P	P/H	P	P	P/H	P	P	P	0
HSMAR2	chr4	190133912	190135147	1	-	190133976	190134220	245	Sil+	H	H	ucs	P	ucs	H	ucs	H	H	H	H	ucs	H	H	0
HSMAR2	chr5	2086507	2088409	2	+	2087431	2088347	917	U	P	ucs	ucs	P/H	P	H	H	P/H	H	P	ucs	H	P/H	H	0
HSMAR2	chr5	2350520	2351031	1	-	2350520	2351031	512	Sil-	P/H	H	H	P/H	P/H	H	H	H	H	ucs	H	H	H	H	0
HSMAR2	chr5	3174537	3175026	1	+	3174685	3174965	281	Sil+	T	H	P/T	P/H	P/H	H	H	H	H	P	P	H	H	H	0
HSMAR2	chr5	6067288	6068835	2	+	6067288	6068835	1548	Sil-	P/H	ucs	H	P/T/H	ucs	P/H	H	H	H	P	H	H	H	H	0
HSMAR2	chr5	7151783	7153202	2	-	7151847	7152274	428	Sil+	ucs	ucs	H	P/H	H	H	H	ucs	H	H	H	H	H	H	0
HSMAR2	chr5	11418064	11418796	2	+	11418064	11418796	733	Sil-	ucs	ucs	ucs	P/H	P	P	ucs	ucs	H	ucs	ucs	H	H	H	0
HSMAR2	chr5	11418831	11418900	1	+	11418831	11418900	70	Sil-	ucs	ucs	ucs	P/H	P	P	ucs	ucs	H	ucs	ucs	H	H	H	0
HSMAR2	chr5	14674537	14675161	2	-	14674537	14675161	625	Sil-	T	P/T	T	P/T/H	ucs	P/T	P/T	P/T	ucs	P/T	P/H	T	P/T	P/T	0
HSMAR2	chr5	14675155	14675372	1	-	14675155	14675372	218	Sil-	T	P/T	T	P/T/H	ucs	P/T	P/T	P/T	ucs	P/T	P/H	T	P/T	P/T	0
HSMAR2	chr5	18665183	18665492	1	+	18665183	18665492	310	Sil-	ucs	ucs	ucs	P/H	H	ucs	H	ucs	H	H	ucs	H	ucs	H	0
HSMAR2	chr5	18665797	18666462	1	+	18666108	18666400	293	Sil+	ucs	ucs	ucs	P/H	H	ucs	H	ucs	H	H	ucs	H	ucs	H	0
HSMAR2	chr5	23863203	23864001	3	+	23863203	23864001	799	Sil-	ucs	ucs	ucs	H	H	ucs	ucs	H	H	H	H	H	H	H	0
HSMAR2	chr5	23867298	23867387	1	+	23867298	23867387	90	Sil-	ucs	ucs	ucs	H	H	ucs	ucs	H	H	H	H	H	H	H	0
HSMAR2	chr5	23946066	23947328	1	+	23946991	23947266	276	Sil+	H	ucs	ucs	P/H	H	ucs	ucs	ucs	H	H	H	H	H	H	0
HSMAR2	chr5	25395731	25397017	1	+	25396657	25396955	299	Sil+	ucs	ucs	ucs	H	H	H	H	ucs	H	H	ucs	H	H	H	0
HSMAR2	chr5	29641304	29642572	1	-	29641368	29641645	278	Sil+	ucs	ucs	ucs	H	H	H	H	ucs	H	H	H	H	H	H	0
HSMAR2	chr5	30038714	30039994	2	-	30038714	30039994	1281	Sil-	ucs	ucs	ucs	P/H	ucs	H	H	ucs	H	H	H	H	H	H	0
HSMAR2	chr5	31739634	31741250	2	-	31739698	31740006	309	Sil+	ucs	ucs	H	P/H	P	ucs	P	P/H	ucs	P	P	P	P	P	0
HSMAR2	chr5	32244931	32247097	4	-	32244996	32245582	587	U	ucs	ucs	ucs	P/T/H	T	ucs	ucs	ucs	ucs	P/H	ucs	ucs	ucs	T	0
HSMAR2	chr5	32705054	32706089	2	+	32705054	32706089	1036	Sil-	H	P	ucs	P/H	ucs	P	P	P/H	P	P	P/H	P/H	P	T	0
HSMAR2	chr5	32706476	32707089	1	+	32706748	32707029	282	Sil+	H	P	ucs	P/H	ucs	P	P	P/H	P	P	P/H	P/H	P	T	0
HSMAR2	chr5	33955782	33957073	1	+	33956705	33957011	307	Sil+	ucs	P/H	H	P/T/H	ucs	ucs	P/H	P/H	P	P	P/H	P/T/H	P/H	P/T	0
HSMAR2	chr5	34962620	34964195	2	-	34962683	34963267	585	U	ucs	P	ucs	P/T	ucs	ucs	P	P	ucs	ucs	ucs	ucs	ucs	T	0
HSMAR2	chr5	35736118	35737224	2	-	35736182	35736895	714	U	ucs	P	P	P	ucs	ucs	P	P	ucs	ucs	ucs	ucs	ucs	ucs	0
HSMAR2	chr5	35738620	35738666	1	+	35738620	35738666	47	Sil-	H	P	P	P	ucs	ucs	P	P	ucs	ucs	ucs	ucs	ucs	ucs	1	SPEF2
HSMAR2	chr5	35738675	35739290	1	-	35738675	35739290	616	Sil-	H	P	P	P	ucs	ucs	P	P	ucs	ucs	ucs	ucs	ucs	ucs	1	SPEF2
HSMAR2	chr5	38187287	38187341	1	+	38187287	38187341	55	Sil-	P	P	ucs	P/H	P/H	P	P/H	P/H	P	P	P/H	P	P	P	0
HSMAR2	chr5	38205084	38206650	2	+	38206259	38206588	330	Sil+	P	P	ucs	P/H	P	P	P/H	P	P	P/H	P/H	P	P	P	0
HSMAR2	chr5	41167674	41168945	1	+	41168598	41168883	286	Sil+	P	ucs	ucs	P/H	H	P	P	P	ucs	H	ucs	ucs	H	ucs	0
HSMAR2	chr5	45340777	45341016	1	+	45340777	45341016	240	Sil-	H	ucs	ucs	ucs	H	ucs	H	ucs	ucs	H	H	H	ucs	H	1	HCN1
HSMAR2	chr5	45341011	45341082	1	-	45341011	45341082	72	Sil-	H	ucs	ucs	ucs	H	ucs	H	P	ucs	H	H	H	ucs	H	1	HCN1
HSMAR2	chr5	45341212	45342326	2	+	45341988	45342264	277	Sil+	H	ucs	ucs	ucs	H	ucs	H	ucs	ucs	H	H	H	ucs	H	1	HCN1
HSMAR2	chr5	49873433	49875052	2	-	49873497	49873790	294	Sil+	T	ucs	ucs	ucs	H	ucs	ucs	ucs	H	ucs	ucs	ucs	ucs	ucs	0
HSMAR2	chr5	49876296	49876426	1	-	49876296	49876426	131	Sil-	T	ucs	ucs	ucs	H	ucs	ucs	ucs	H	ucs	ucs	ucs	ucs	ucs	0
HSMAR2	chr5	55536222	55536592	1	-	55536222	55536592	371	Sil-	P/H	P/H	ucs	ucs	P/H	ucs	P/H	P/H	ucs	ucs	P/H	ucs	ucs	P	0
HSMAR2	chr5	55536590	55536885	1	-	55536590	55536885	296	Sil-	P/H	P/H	ucs	ucs	P/H	ucs	P/H	P/H	ucs	ucs	P/H	ucs	ucs	P	0
HSMAR2	chr5	56555238	56556485	1	-	56555302	56555557	256	Sil+	ucs	P	ucs	ucs	ucs	ucs	P/T	ucs	ucs	ucs	P/H	T	ucs	T	1	GPBP1
HSMAR2	chr5	57287837	57289607	2	-	57287900	57288211	312	Sil+	P	ucs	ucs	ucs	ucs	ucs	ucs	P/H	ucs	H	ucs	P	ucs	ucs	0
HSMAR2	chr5	57864334	57864835	1	+	57864334	57864835	502	Sil-	P	ucs	ucs	P	ucs	P	P	P	P	ucs	ucs	ucs	ucs	ucs	0
HSMAR2	chr5	57864896	57865441	1	+	57865083	57865379	297	Sil+	ucs	ucs	ucs	P	ucs	P	P	P	P	ucs	ucs	ucs	ucs	ucs	0
HSMAR2	chr5	61691506	61694027	5	-	61691851	61692488	638	U	ucs	ucs	ucs	ucs	ucs	ucs	ucs	ucs	ucs	ucs	T	ucs	ucs	ucs	1	DIMT1L
HSMAR2	chr5	63062686	63064628	2	-	63062750	63063702	953	U	ucs	ucs	ucs	ucs	H	ucs	ucs	ucs	H	H	H	H	H	H	0
HSMAR2	chr5	71717767	71719124	1	-	71717830	71718197	368	Sil+	P	P/H	T	ucs	P	ucs	P/H	T	P	P/H	P/H	H	ucs	T	0
HSMAR2	chr5	74226950	74227195	1	+	74226950	74227195	246	Sil-	ucs	P	ucs	ucs	ucs	ucs	P	P/H	P	P	ucs	P	ucs	P	0
HSMAR2	chr5	76389310	76389494	1	-	76389310	76389494	185	Sil-	ucs	ucs	ucs	ucs	ucs	P	P/H	P/H	ucs	P	P/H	P	P/T	P/T	0
HSMAR2	chr5	76389929	76391824	3	-	76389993	76390925	933	U	ucs	ucs	ucs	ucs	ucs	P	P/H	P/H	ucs	P	P/H	P	P/T	P/T	0
HSMAR2	chr5	80046880	80047165	1	+	80046880	80047165	286	Sil-	T	P	T	ucs	ucs	ucs	P	ucs	ucs	ucs	ucs	ucs	ucs	ucs	0
HSMAR2	chr5	81779907	81780067	1	+	81779907	81780067	161	Sil-	ucs	ucs	ucs	P	P	P	P	P/H	P	P	ucs	P	P	P	0
HSMAR2	chr5	81780219	81781516	2	+	81780219	81781516	1298	Sil-	ucs	ucs	ucs	P	P	P	P	P/H	P	P	ucs	P	P	P	0
HSMAR2	chr5	83750429	83750824	1	-	83750493	83750796	304	Sil+	ucs	P	H	ucs	H	ucs	P	P/H	ucs	H	ucs	H	P	ucs	0
HSMAR2	chr5	83751463	83751653	2	-	83751463	83751653	191	Sil-	ucs	P	ucs	ucs	ucs	ucs	P	P	ucs	H	ucs	H	P	ucs	0
HSMAR2	chr5	84402023	84403292	1	+	84402943	84403232	290	Sil+	ucs	ucs	ucs	ucs	ucs	P	ucs	ucs	H	H	ucs	H	H	H	0
HSMAR2	chr5	84527793	84529074	1	-	84527857	84528146	290	Sil+	ucs	ucs	ucs	ucs	ucs	ucs	ucs	ucs	H	H	ucs	H	H	H	0
HSMAR2	chr5	85385421	85385865	1	+	85385495	85385809	315	Sil+	ucs	ucs	ucs	ucs	ucs	ucs	ucs	ucs	H	H	ucs	H	H	H	0
HSMAR2	chr5	89511833	89513109	1	-	89511893	89512182	290	Sil+	ucs	H	ucs	P	ucs	P	P	P/H	ucs	P	ucs	ucs	ucs	ucs	0
HSMAR2	chr5	93160145	93161422	1	-	93160209	93160495	287	Sil+	ucs	P	ucs	ucs	ucs	ucs	P	ucs	ucs	ucs	ucs	ucs	ucs	ucs	1	FAM172A
HSMAR2	chr5	96597057	96597505	1	+	96597057	96597505	449	Sil-	H	P	ucs	ucs	ucs	ucs	P	P/H	ucs	ucs	ucs	P	ucs	ucs	0
HSMAR2	chr5	96597481	96598119	1	+	96597815	96598056	242	Sil+	H	P	ucs	ucs	ucs	ucs	P	H	ucs	ucs	ucs	P	ucs	ucs	0
HSMAR2	chr5	98453661	98454959	1	+	98454588	98454899	312	Sil+	P	P	ucs	P	ucs	ucs	P	P	ucs	ucs	ucs	P/H	ucs	ucs	0
HSMAR2	chr5	99058684	99058769	1	+	99058684	99058769	86	Sil-	P	ucs	ucs	ucs	ucs	ucs	ucs	P	ucs	H	ucs	H	ucs	H	0
HSMAR2	chr5	99058800	99060010	1	+	99059650	99059954	305	Sil+	P	ucs	H	ucs	ucs	ucs	ucs	P	ucs	H	ucs	H	ucs	H	0
HSMAR2	chr5	99943753	99944174	1	+	99943753	99944174	422	Sil-	ucs	H	ucs	ucs	ucs	P	ucs	H	ucs	ucs	ucs	P/H	ucs	ucs	0
HSMAR2	chr5	99944175	99944274	1	+	99944175	99944274	100	Sil-	ucs	H	ucs	ucs	ucs	P	ucs	H	ucs	ucs	ucs	P/H	ucs	ucs	0
HSMAR2	chr5	102501118	102502377	1	+	102502019	102502317	299	Sil+	ucs	ucs	ucs	ucs	ucs	ucs	ucs	ucs	ucs	P	ucs	H	ucs	ucs	0
HSMAR2	chr5	105649515	105650804	1	-	105649579	105649876	298	Sil+	ucs	ucs	ucs	ucs	ucs	P	ucs	P	P	H	ucs	P/H	ucs	ucs	0
HSMAR2	chr5	109164706	109165919	1	-	109164769	109164992	224	Sil+	T	P	T	ucs	ucs	ucs	P	ucs	ucs	ucs	P	P/T	ucs	ucs	0
HSMAR2	chr5	110806163	110807436	1	-	110806227	110806509	283	Sil+	ucs	H	ucs	ucs	ucs	ucs	P	P	ucs	P	ucs	P	ucs	T	0
HSMAR2	chr5	111238019	111238764	1	+	111238437	111238717	281	Sil+	H	P/H	ucs	ucs	ucs	ucs	P/H	H	ucs	ucs	P/H	ucs	ucs	ucs	1	C5orf13
HSMAR2	chr5	111492501	111492579	1	+	111492501	111492579	79	Sil-	ucs	P/H	T	P	P	ucs	P	P/H	P	P	P	ucs	ucs	T	0
HSMAR2	chr5	112894898	112896106	1	+	112895824	112896043	220	Sil+	ucs	ucs	ucs	ucs	ucs	ucs	P	ucs	ucs	ucs	ucs	ucs	ucs	T	1	YTHDC2
HSMAR2	chr5	115607725	115608986	1	-	115607790	115608059	270	Sil+	ucs	H	H	ucs	ucs	ucs	P/H	H	ucs	ucs	H	ucs	ucs	ucs	1	COMMD10
HSMAR2	chr5	119210296	119210656	1	+	119210296	119210656	361	Sil-	ucs	ucs	ucs	ucs	ucs	P	P	P	H	H	ucs	P	H	ucs	0
HSMAR2	chr5	121997231	121998795	2	+	121998435	121998741	307	Sil+	ucs	P	ucs	ucs	ucs	P	P	P	ucs	ucs	ucs	P	ucs	ucs	0
HSMAR2	chr5	123256032	123257610	2	+	123257257	123257557	301	Sil+	P/H	ucs	ucs	ucs	ucs	ucs	P/H	ucs	ucs	H	ucs	P/H	ucs	ucs	0
HSMAR2	chr5	124574830	124576130	1	-	124574895	124575204	310	Sil+	ucs	P/H	T	ucs	H	ucs	H	ucs	ucs	H	P/H	ucs	ucs	ucs	0
HSMAR2	chr5	125504518	125505542	2	+	125505048	125505349	302	Sil+	ucs	H	H	ucs	H	ucs	ucs	H	H	H	ucs	ucs	ucs	H	0
HSMAR2	chr5	127095779	127096123	1	-	127095779	127096123	345	Sil-	P	P	ucs	ucs	P	P	P	P	P	P/T	P	P	P	P	0
HSMAR2	chr5	128791174	128792005	1	+	128791644	128791944	301	Sil+	ucs	ucs	ucs	ucs	ucs	P	P	P	P	H	P	H	ucs	H	0
HSMAR2	chr5	131927851	131929114	1	-	131927916	131928187	272	Sil+	ucs	ucs	ucs	ucs	ucs	ucs	P	ucs	ucs	P	ucs	T	ucs	ucs	1	RAD50
HSMAR2	chr5	133665482	133666986	3	-	133665764	133666084	321	Sil+	ucs	ucs	ucs	ucs	ucs	ucs	ucs	ucs	P	H	ucs	ucs	ucs	ucs	0
HSMAR2	chr5	133673185	133673273	1	-	133673185	133673273	89	Sil-	ucs	H	H	ucs	ucs	ucs	ucs	ucs	P	ucs	ucs	ucs	ucs	ucs	1	CDKL3
HSMAR2	chr5	133673416	133673690	1	-	133673416	133673690	275	Sil-	ucs	H	H	ucs	ucs	ucs	ucs	ucs	P	ucs	ucs	ucs	ucs	ucs	0
HSMAR2	chr5	140152890	140157882	3	-	140152952	140156954	4003	U	H	H	H	P/H	H	P/H	H	H	H	H	H	H	H	T	0
HSMAR2	chr5	140159199	140159540	1	+	140159199	140159540	342	Sil-	H	H	H	H	H	P/H	ucs	H	ucs	H	H	H	H	T	0
HSMAR2	chr5	140844714	140846483	3	-	140844778	140845075	298	Sil+	ucs	ucs	ucs	ucs	ucs	H	H	ucs	P	ucs	H	H	H	P/T	1	PCDHGA4,PCDHGB3,PCDHGA8,PCDHGA10
HSMAR2	chr5	142926409	142927455	3	-	142926473	142926885	413	Sil+	T	H	H	ucs	T	H	H	H	P	ucs	T	P/T/H	H	P/T/H	0
HSMAR2	chr5	143379249	143380871	2	-	143379313	143379945	633	U	P	P/H	H	ucs	ucs	H	P/H	H	ucs	ucs	H	H	ucs	H	0
HSMAR2	chr5	145134028	145135274	1	+	145134953	145135212	260	Sil+	P	ucs	ucs	ucs	ucs	ucs	P	ucs	ucs	ucs	P	ucs	ucs	ucs	0
HSMAR2	chr5	145578413	145580012	2	+	145579335	145579950	616	U	P	ucs	ucs	ucs	P	ucs	ucs	ucs	P	ucs	ucs	ucs	ucs	P	0
HSMAR2	chr5	146531454	146533089	2	+	146532739	146533032	294	Sil+	ucs	ucs	ucs	ucs	ucs	ucs	P	P	ucs	ucs	ucs	ucs	ucs	P	0
HSMAR2	chr5	161328967	161333249	2	-	161328978	161329237	260	Sil+	ucs	ucs	ucs	ucs	H	ucs	ucs	ucs	H	H	ucs	H	H	H	1	chr5:LOC100287123
HSMAR2	chr5	161382903	161384166	1	+	161383830	161384105	276	Sil+	ucs	ucs	ucs	ucs	H	ucs	ucs	P	H	H	ucs	H	H	H	0
HSMAR2	chr5	168550046	168551327	1	+	168550973	168551266	294	Sil+	P	P	T	P	P	P	P	P/H	ucs	P	P/H	T	ucs	H	1	SLIT3
HSMAR2	chr5	171028944	171029995	2	-	171029008	171029472	465	Sil+	P	P/H	T	P	P	P	P/H	P/H	P	P	P/H	P	P	P/T	0
HSMAR2	chr5	175430327	175432257	3	-	175430705	175431334	630	U	ucs	ucs	ucs	ucs	ucs	ucs	ucs	ucs	ucs	ucs	ucs	ucs	ucs	ucs	0
HSMAR2	chr5	177265541	177267467	3	+	177266464	177267092	629	U	ucs	ucs	ucs	ucs	ucs	ucs	ucs	ucs	ucs	ucs	ucs	ucs	ucs	ucs	0
HSMAR2	chr6	4196070	4197325	1	+	4196997	4197263	267	Sil+	P	ucs	ucs	ucs	P	ucs	P	P	ucs	P	ucs	P	ucs	ucs	0
HSMAR2	chr6	5069036	5069362	1	-	5069036	5069362	327	Sil-	ucs	P	ucs	ucs	P/T	ucs	P/H	H	ucs	P	H	ucs	ucs	P	0
HSMAR2	chr6	13780466	13780632	1	+	13780466	13780632	167	Sil-	ucs	ucs	ucs	ucs	ucs	ucs	P	T	ucs	ucs	P	ucs	ucs	ucs	0
HSMAR2	chr6	13781265	13781820	2	+	13781265	13781820	556	Sil-	ucs	ucs	ucs	ucs	ucs	ucs	P	T	ucs	ucs	P	ucs	ucs	ucs	0
HSMAR2	chr6	21250431	21251687	1	-	21250496	21250759	264	Sil+	ucs	P/H	H	ucs	P	H	P	P/H	ucs	P/T	ucs	ucs	H	ucs	0
HSMAR2	chr6	23498258	23498347	1	-	23498258	23498347	90	Sil-	P/H	ucs	ucs	P/H	H	H	H	ucs	H	H	ucs	H	ucs	H	0
HSMAR2	chr6	23970149	23970403	1	+	23970149	23970403	255	Sil-	P	ucs	ucs	P/H	ucs	H	H	ucs	H	ucs	ucs	H	H	H	1	chr6:LOC100128365
HSMAR2	chr6	23970576	23971412	1	+	23970576	23971412	837	Sil-	P	ucs	ucs	P/H	ucs	H	H	ucs	H	H	ucs	H	H	H	1	chr6:LOC100128365
HSMAR2	chr6	24636576	24637908	1	+	24637504	24637846	343	Sil+	P	P/H	ucs	H	ucs	P	P	P/H	P	P/H	P	P	P	P	0
HSMAR2	chr6	25125657	25126474	1	+	25125657	25126474	818	Sil-	T	P/T/H	ucs	H	ucs	ucs	P	P	ucs	P	ucs	ucs	ucs	ucs	0
HSMAR2	chr6	34609650	34611477	3	+	34611168	34611467	300	Sil+	ucs	H	ucs	ucs	ucs	ucs	ucs	ucs	ucs	T	ucs	ucs	ucs	ucs	0
HSMAR2	chr6	34611779	34611830	1	+	34611779	34611830	52	Sil-	ucs	H	ucs	ucs	ucs	ucs	ucs	ucs	ucs	T	ucs	ucs	ucs	ucs	1	C6orf106
HSMAR2	chr6	37032290	37032942	2	+	37032290	37032942	653	Sil-	P	ucs	T	P	ucs	P	ucs	ucs	ucs	ucs	ucs	T	ucs	P	0
HSMAR2	chr6	37033757	37036205	4	+	37035307	37036144	838	U	ucs	ucs	ucs	P	ucs	ucs	ucs	ucs	P	ucs	ucs	T	ucs	P	0
HSMAR2	chr6	39930705	39931275	1	+	39930931	39931212	282	Sil+	P	P	H	P	P	P	P/H	P/H	P	P	ucs	P	H	P/T	0
HSMAR2	chr6	45237825	45241367	2	-	45237889	45240441	2553	U	T	ucs	H	ucs	H	H	P/H	H	ucs	H	H	ucs	H	ucs	1	SUPT3H
HSMAR2	chr6	48780878	48782189	2	-	48780942	48781267	326	Sil+	ucs	ucs	ucs	ucs	ucs	ucs	ucs	ucs	ucs	H	ucs	H	ucs	ucs	0
HSMAR2	chr6	49963270	49964599	2	-	49963325	49963612	288	Sil+	ucs	ucs	ucs	ucs	ucs	ucs	ucs	P	H	H	ucs	H	ucs	H	0
HSMAR2	chr6	64020417	64021692	1	-	64020481	64020766	286	Sil+	H	ucs	ucs	P	P	ucs	P	P	P/H	ucs	ucs	ucs	ucs	P	1	LGSN
HSMAR2	chr6	65150731	65154296	2	+	65153948	65154236	289	Sil+	ucs	ucs	ucs	ucs	ucs	ucs	ucs	ucs	ucs	ucs	ucs	ucs	ucs	ucs	0
HSMAR2	chr6	68815750	68817429	2	+	68816677	68817366	690	U	H	H	ucs	H	ucs	H	H	ucs	H	H	ucs	ucs	H	H	0
HSMAR2	chr6	69395483	69396765	2	-	69395802	69396087	286	Sil+	ucs	ucs	ucs	P/H	ucs	H	ucs	ucs	H	P	ucs	ucs	H	ucs	1	BAI3
HSMAR2	chr6	69397224	69397375	1	+	69397224	69397375	152	Sil-	ucs	ucs	ucs	P/H	ucs	H	ucs	ucs	H	P	ucs	ucs	H	ucs	0
HSMAR2	chr6	71240477	71242037	2	-	71240523	71240823	301	Sil+	ucs	P	ucs	ucs	ucs	ucs	ucs	ucs	ucs	ucs	ucs	ucs	ucs	ucs	0
HSMAR2	chr6	72083337	72084620	1	+	72084265	72084558	294	Sil+	ucs	P/H	ucs	ucs	ucs	H	P/H	H	ucs	ucs	ucs	ucs	H	H	0
HSMAR2	chr6	72796838	72798490	2	-	72796892	72797198	307	Sil+	P	P	ucs	P	ucs	P	P	P	P	ucs	ucs	P	ucs	ucs	1	RIMS1
HSMAR2	chr6	73148587	73149869	1	+	73149502	73149806	305	Sil+	P	P	ucs	P	ucs	P	P	ucs	P	ucs	P	P	P	ucs	0
HSMAR2	chr6	79833658	79834916	1	+	79834585	79834855	271	Sil+	P	P	H	ucs	ucs	ucs	P	P	ucs	ucs	ucs	ucs	ucs	ucs	0
HSMAR2	chr6	79865059	79866378	1	-	79865123	79865450	328	Sil+	P	P	ucs	ucs	P	ucs	P	P	ucs	ucs	ucs	P	ucs	P	0
HSMAR2	chr6	82219020	82219072	1	+	82219020	82219072	53	Sil-	ucs	ucs	ucs	ucs	ucs	ucs	P	ucs	ucs	ucs	ucs	ucs	ucs	ucs	0
HSMAR2	chr6	82220820	82222037	1	-	82220884	82221109	226	Sil+	ucs	ucs	ucs	ucs	ucs	ucs	P	ucs	ucs	ucs	ucs	ucs	ucs	ucs	0
HSMAR2	chr6	83216748	83217058	1	+	83216748	83217058	311	Sil-	ucs	H	ucs	ucs	ucs	ucs	ucs	ucs	ucs	ucs	ucs	ucs	ucs	ucs	0
HSMAR2	chr6	83218366	83219283	1	+	83218962	83219227	266	Sil+	ucs	ucs	ucs	ucs	ucs	ucs	ucs	ucs	ucs	ucs	ucs	ucs	ucs	ucs	0
HSMAR2	chr6	89056884	89058214	1	-	89056948	89057290	343	Sil+	ucs	P	ucs	P/H	ucs	ucs	P	P	P	ucs	ucs	ucs	ucs	ucs	0
HSMAR2	chr6	93418312	93419619	1	+	93419235	93419556	322	Sil+	ucs	ucs	ucs	H	ucs	ucs	P/T	ucs	ucs	ucs	ucs	H	H	H	0
HSMAR2	chr6	94616726	94617780	2	-	94616791	94617476	686	U	ucs	ucs	ucs	ucs	ucs	ucs	P	ucs	ucs	H	ucs	H	H	H	0
HSMAR2	chr6	94619176	94619782	1	-	94619176	94619782	607	Sil-	ucs	ucs	ucs	ucs	ucs	ucs	P	ucs	ucs	H	ucs	H	H	H	0
HSMAR2	chr6	94660005	94660429	2	-	94660005	94660429	425	Sil-	ucs	ucs	ucs	ucs	ucs	ucs	P	ucs	ucs	H	ucs	H	H	H	0
HSMAR2	chr6	94732468	94733729	1	-	94732523	94732802	280	Sil+	H	ucs	ucs	H	H	ucs	P	ucs	ucs	H	ucs	H	H	H	0
HSMAR2	chr6	96701839	96703514	2	+	96702748	96703455	708	U	ucs	ucs	ucs	H	ucs	ucs	ucs	ucs	H	ucs	ucs	H	H	H	0
HSMAR2	chr6	97034169	97035443	1	+	97035096	97035382	287	Sil+	P	P	ucs	P/H	ucs	P	ucs	P	ucs	ucs	ucs	ucs	P	ucs	1	FHL5
HSMAR2	chr6	98553140	98554120	1	-	98553140	98554120	981	Sil-	ucs	ucs	H	H	ucs	ucs	ucs	ucs	H	ucs	ucs	H	H	H	0
HSMAR2	chr6	105891510	105892782	1	-	105891575	105891871	297	Sil+	ucs	P/H	ucs	H	ucs	ucs	P/H	H	ucs	P	P/H	P	T	P	0
HSMAR2	chr6	109869380	109870330	1	+	109869380	109870330	951	Sil-	ucs	P	ucs	P	ucs	ucs	P	P/H	ucs	ucs	P	P	P	ucs	0
HSMAR2	chr6	110016282	110017591	2	-	110016346	110016651	306	Sil+	ucs	ucs	ucs	H	ucs	ucs	H	ucs	ucs	ucs	ucs	ucs	ucs	ucs	0
HSMAR2	chr6	110691133	110692423	1	+	110692061	110692360	300	Sil+	P	P	ucs	P/H	P	P	P	P/H	P	P	P	P	P	P	0
HSMAR2	chr6	110761672	110763259	2	+	110762893	110763197	305	Sil+	P	P	ucs	P/H	P	ucs	P	P/H	P	P	P/H	P	P/H	P	1	SLC22A16
HSMAR2	chr6	111428334	111428785	1	+	111428334	111428785	452	Sil-	H	P/H	H	P/H	H	P/H	P	P/H	P	ucs	P	P	H	P/H	0
HSMAR2	chr6	111428780	111429800	2	+	111429128	111429737	610	U	H	P/H	H	P/H	H	P	P	P/H	P	ucs	P	P	H	P/H	1	SLC16A10
HSMAR2	chr6	112791064	112791103	1	+	112791064	112791103	40	Sil-	P	ucs	ucs	H	ucs	T	P	H	ucs	ucs	P	P/T/H	ucs	P	0
HSMAR2	chr6	112791104	112791329	1	+	112791104	112791329	226	Sil-	P	ucs	ucs	H	ucs	T	P	H	ucs	ucs	P	P/T/H	ucs	P	0
HSMAR2	chr6	115424646	115425809	1	+	115425442	115425748	307	Sil+	ucs	ucs	ucs	H	ucs	ucs	ucs	ucs	H	ucs	ucs	H	H	H	0
HSMAR2	chr6	115642902	115643296	1	+	115642927	115643234	308	Sil+	ucs	ucs	ucs	H	ucs	ucs	ucs	ucs	H	ucs	ucs	H	ucs	H	0
HSMAR2	chr6	117493170	117494493	1	+	117494097	117494431	335	Sil+	ucs	ucs	ucs	ucs	ucs	ucs	P/H	H	H	ucs	ucs	H	H	ucs	0
HSMAR2	chr6	120821444	120822073	1	-	120821444	120822073	630	Sil-	ucs	ucs	ucs	ucs	H	ucs	ucs	ucs	ucs	H	ucs	ucs	ucs	H	0
HSMAR2	chr6	120823393	120823435	1	-	120823393	120823435	43	Sil-	ucs	ucs	ucs	ucs	H	ucs	ucs	ucs	ucs	H	ucs	ucs	ucs	H	0
HSMAR2	chr6	124707005	124708279	1	-	124707063	124707357	295	Sil+	ucs	ucs	ucs	ucs	ucs	P	P	P	ucs	H	P	H	ucs	H	1	NKAIN2
HSMAR2	chr6	130305887	130307193	1	+	130306813	130307131	319	Sil+	P	P	ucs	ucs	P	P	P	P/H	ucs	P	P	P	P	P	0
HSMAR2	chr6	131434010	131434541	2	-	131434010	131434541	532	Sil-	ucs	P	ucs	ucs	P	ucs	P/H	ucs	ucs	ucs	P	ucs	ucs	ucs	0
HSMAR2	chr6	131435535	131436056	1	-	131435535	131436056	522	Sil-	ucs	P	ucs	ucs	ucs	ucs	P/H	ucs	ucs	ucs	P	ucs	ucs	ucs	0
HSMAR2	chr6	133309826	133310309	1	+	133309826	133310309	484	Sil-	P	P	ucs	ucs	P/H	P	P	P/H	ucs	ucs	ucs	ucs	ucs	P	0
HSMAR2	chr6	133310314	133311010	1	+	133310651	133310949	299	Sil+	P	P	ucs	ucs	H	P	P	P/H	ucs	ucs	ucs	ucs	ucs	P	0
HSMAR2	chr6	138380768	138382825	3	+	138381990	138382444	455	Sil+	P	P	ucs	ucs	P	ucs	P	P/H	P	P	ucs	P	ucs	P	0
HSMAR2	chr6	140629499	140629826	1	+	140629499	140629826	328	Sil-	ucs	ucs	ucs	ucs	H	ucs	P	ucs	ucs	ucs	H	ucs	ucs	ucs	0
HSMAR2	chr6	140629968	140630956	1	+	140630574	140630894	321	Sil+	ucs	ucs	ucs	ucs	H	ucs	P	ucs	ucs	ucs	H	ucs	ucs	ucs	0
HSMAR2	chr6	141035712	141037007	1	-	141035777	141036080	304	Sil+	H	T	ucs	ucs	H	ucs	P	ucs	ucs	ucs	ucs	ucs	ucs	H	0
HSMAR2	chr6	141955004	141956314	1	-	141955068	141955386	319	Sil+	ucs	ucs	ucs	ucs	ucs	ucs	P	ucs	ucs	ucs	ucs	P	ucs	ucs	0
HSMAR2	chr6	142963065	142964360	1	+	142963992	142964298	307	Sil+	ucs	P	H	P	P	P	P/H	P/H	P	ucs	P/H	P	P	P	0
HSMAR2	chr6	146032973	146034242	1	+	146033897	146034183	287	Sil+	ucs	P/H	ucs	ucs	ucs	H	ucs	ucs	ucs	H	ucs	ucs	H	ucs	0
HSMAR2	chr6	148350964	148352283	1	+	148351892	148352221	330	Sil+	ucs	ucs	ucs	P	ucs	ucs	P/H	H	ucs	P	P	ucs	P	P	0
HSMAR2	chr6	153159792	153161049	1	-	153159856	153160125	270	Sil+	ucs	ucs	ucs	ucs	ucs	ucs	ucs	P	ucs	H	ucs	ucs	ucs	ucs	0
HSMAR2	chr6	153318028	153319251	1	+	153318903	153319189	287	Sil+	ucs	P/T/H	ucs	ucs	ucs	ucs	P	ucs	ucs	P	ucs	H	ucs	ucs	1	MTRF1L
HSMAR2	chr6	153673213	153673928	1	+	153673213	153673928	716	Sil-	ucs	ucs	ucs	ucs	H	P	ucs	P	H	H	ucs	H	H	H	0
HSMAR2	chr6	153679013	153679911	2	+	153679539	153679848	310	Sil+	ucs	ucs	ucs	ucs	H	ucs	ucs	P	H	H	ucs	H	H	H	0
HSMAR2	chr6	158617497	158618135	1	+	158617497	158618135	639	Sil-	ucs	ucs	ucs	ucs	ucs	ucs	P	ucs	ucs	ucs	P	ucs	ucs	ucs	0
HSMAR2	chr6	158618458	158619073	1	+	158618743	158619011	269	Sil+	ucs	ucs	ucs	ucs	ucs	ucs	P	ucs	ucs	ucs	P	ucs	ucs	ucs	0
HSMAR2	chr6	162356156	162358348	4	+	162357683	162358292	610	U	ucs	ucs	ucs	ucs	H	H	ucs	ucs	ucs	ucs	ucs	ucs	ucs	ucs	0
HSMAR2	chr6	164680407	164681983	2	+	164681613	164681922	310	Sil+	H	ucs	ucs	ucs	H	H	P	P	ucs	H	H	H	H	H	0
HSMAR2	chr6	165252688	165253968	1	-	165252752	165253041	290	Sil+	H	ucs	H	ucs	H	H	ucs	P	H	H	H	H	H	H	0
HSMAR2	chr6	166761452	166762381	1	+	166761452	166762381	930	Sil-	P/T/H	P/H	T	P	P/T/H	ucs	P	P/T/H	P	P	P	P	ucs	P	0
HSMAR2	chr6	167656586	167657228	2	-	167656586	167657228	643	Sil-	ucs	P	T	P	T	H	ucs	P	ucs	P	P	ucs	P/H	H	0
HSMAR2	chr7	3091802	3093100	1	-	3091867	3092173	307	Sil+	P/H	P/H	H	P/H	P/H	H	H	P/H	P/H	P	P/H	H	P/H	ucs	0
HSMAR2	chr7	3259537	3260700	1	+	3260343	3260638	296	Sil+	P	P	P	P/H	P	H	P	P	P	P	P	P/H	ucs	P	0
HSMAR2	chr7	11925988	11927101	1	-	11926050	11926308	259	Sil+	H	P	ucs	H	H	ucs	ucs	P	ucs	H	ucs	H	H	H	0
HSMAR2	chr7	13317096	13318333	1	+	13318024	13318270	247	Sil+	ucs	ucs	ucs	H	H	ucs	ucs	P	P	ucs	ucs	ucs	ucs	ucs	0
HSMAR2	chr7	14118954	14120931	3	-	14119325	14119674	350	Sil+	ucs	ucs	ucs	H	H	ucs	P	P	ucs	ucs	ucs	ucs	ucs	ucs	0
HSMAR2	chr7	14835465	14836787	1	+	14836393	14836724	332	Sil+	H	ucs	ucs	H	H	P	P	ucs	ucs	H	ucs	ucs	H	H	0
HSMAR2	chr7	26148202	26148502	1	+	26148202	26148502	301	Sil-	P	P	ucs	P/H	P	P	P	P	P	P	P	ucs	P	P	0
HSMAR2	chr7	26148672	26149940	2	+	26149253	26149894	642	U	P	P	ucs	P/H	P	P	P	P	P	P	P	ucs	P	P	0
HSMAR2	chr7	30997999	30999862	3	+	30999502	30999799	298	Sil+	P	P/H	P/H	P/H	P	P	P/H	P/H	P	P/H	P	P	P	P	0
HSMAR2	chr7	34642159	34643400	1	-	34642221	34642475	255	Sil+	ucs	ucs	ucs	P/H	ucs	P	P	P	ucs	H	ucs	H	ucs	H	0
HSMAR2	chr7	37556757	37557002	1	-	37556757	37557002	246	Sil-	P	P/H	T	P/H	P	H	ucs	P	P	ucs	P/H	H	H	H	0
HSMAR2	chr7	37977369	37979298	3	-	37977434	37978070	637	U	P	H	H	P/H	T	ucs	H	H	ucs	ucs	P/H	ucs	H	ucs	1	chr7:LOC100288050
HSMAR2	chr7	53109221	53110507	1	+	53110147	53110445	299	Sil+	ucs	ucs	ucs	P	H	H	H	ucs	ucs	ucs	ucs	H	H	H	0
HSMAR2	chr7	67502577	67503684	2	-	67502641	67502955	315	Sil+	ucs	H	ucs	H	H	H	H	ucs	H	ucs	H	H	H	H	0
HSMAR2	chr7	70298504	70298555	1	-	70298504	70298555	52	Sil-	P	ucs	T	H	P	T	P/H	P	H	ucs	P/T	ucs	H	H	0
HSMAR2	chr7	70533299	70535485	3	+	70534508	70534839	332	Sil+	H	ucs	H	H	H	H	H	H	H	ucs	H	H	H	H	0
HSMAR2	chr7	77179638	77181259	2	-	77179703	77180050	348	Sil+	ucs	P/T/H	ucs	ucs	T	ucs	P/T	T	ucs	ucs	T	T	ucs	ucs	1	PTPN12
HSMAR2	chr7	81246061	81247333	1	-	81246125	81246405	281	Sil+	ucs	P	ucs	H	ucs	ucs	P	P/H	T	H	T	T	T	T	1	chr7:LOC100128317
HSMAR2	chr7	81247363	81247547	1	-	81247363	81247547	185	Sil-	ucs	P	ucs	T	ucs	T	P/T	T	T	H	T	T	T	T	0
HSMAR2	chr7	84072589	84074473	3	-	84072654	84072975	322	Sil+	ucs	ucs	ucs	ucs	ucs	ucs	ucs	P	ucs	ucs	ucs	H	ucs	ucs	0
HSMAR2	chr7	85965747	85966364	1	-	85965747	85966364	618	Sil-	ucs	ucs	ucs	ucs	ucs	ucs	ucs	ucs	ucs	H	ucs	H	H	H	0
HSMAR2	chr7	88771147	88773189	3	-	88771211	88771543	333	Sil+	H	ucs	ucs	H	H	ucs	ucs	ucs	H	H	H	H	H	H	1	ZNF804B
HSMAR2	chr7	89143532	89144782	1	+	89144458	89144755	298	Sil+	H	ucs	ucs	H	H	H	ucs	ucs	H	H	H	H	H	H	0
HSMAR2	chr7	89144786	89144868	1	+	89144786	89144868	83	Sil-	H	ucs	ucs	H	H	H	ucs	ucs	H	H	H	H	H	H	0
HSMAR2	chr7	91234154	91235434	1	-	91234217	91234507	291	Sil+	P	P	ucs	P	ucs	ucs	P	P/H	ucs	P	P	P	P	ucs	0
HSMAR2	chr7	96362574	96362722	1	+	96362574	96362722	149	Sil-	P/H	P	ucs	P/H	P	P	P	P	P	P	ucs	P	P	P	0
HSMAR2	chr7	96362713	96362984	1	-	96362713	96362984	272	Sil-	P/H	P	ucs	P/H	P	P	P	P	P	P	ucs	P	P	P	0
HSMAR2	chr7	99206850	99206929	1	+	99206850	99206929	80	Sil-	T	ucs	ucs	P	ucs	ucs	ucs	ucs	P	ucs	P	ucs	ucs	P	0
HSMAR2	chr7	104238216	104239489	1	+	104239143	104239427	285	Sil+	P	P	H	P	ucs	ucs	ucs	ucs	ucs	ucs	H	ucs	H	H	1	LHFPL3
HSMAR2	chr7	104803554	104805137	2	+	104804786	104805074	289	Sil+	T	ucs	T	ucs	ucs	ucs	P	ucs	ucs	P/H	ucs	ucs	ucs	ucs	0
HSMAR2	chr7	105211602	105212493	1	+	105212153	105212433	281	Sil+	ucs	ucs	ucs	ucs	ucs	ucs	H	ucs	ucs	P	P	ucs	ucs	ucs	1	EFCAB10
HSMAR2	chr7	110553615	110554889	1	-	110553679	110553964	286	Sil+	ucs	ucs	ucs	ucs	ucs	ucs	P	P	ucs	P/H	ucs	ucs	ucs	ucs	0
HSMAR2	chr7	112701879	112703162	1	+	112702806	112703100	295	Sil+	P	P	P	ucs	ucs	P	P	ucs	ucs	P/H	ucs	P	ucs	P	0
HSMAR2	chr7	122954651	122955588	1	-	122954713	122954976	264	Sil+	ucs	P	ucs	ucs	ucs	P	P	P	ucs	H	ucs	H	ucs	H	0
HSMAR2	chr7	122957348	122957700	1	-	122957348	122957700	353	Sil-	H	P	ucs	ucs	ucs	P	P	P/H	ucs	H	ucs	H	H	H	0
HSMAR2	chr7	125463066	125464311	1	+	125463985	125464273	289	Sil+	ucs	ucs	ucs	ucs	H	ucs	H	ucs	H	H	ucs	H	H	H	0
HSMAR2	chr7	127986214	127987069	3	-	127986538	127986941	404	Sil+	ucs	P	P	H	P	P	P/T/H	ucs	P	P	P	P	P	P	0
HSMAR2	chr7	128052525	128054805	5	-	128052882	128053447	566	U	P	ucs	P	ucs	P	P	P/T/H	ucs	P	P	P	P	ucs	P	0
HSMAR2	chr7	130327558	130332278	4	-	130328196	130330595	2400	U	ucs	H	H	H	ucs	ucs	P/H	ucs	ucs	P/H	P	P	ucs	P	1	COPG2
HSMAR2	chr7	133273750	133275020	3	-	133273750	133275020	1271	Sil-	ucs	ucs	ucs	H	ucs	ucs	P/H	ucs	ucs	P	P	T	ucs	ucs	1	EXOC4
HSMAR2	chr7	133276086	133276299	1	-	133276086	133276299	214	Sil-	ucs	ucs	ucs	H	ucs	ucs	P/H	ucs	ucs	P	P	T	ucs	ucs	1	EXOC4
HSMAR2	chr7	136514696	136515596	1	+	136515225	136515534	310	Sil+	ucs	ucs	ucs	ucs	H	ucs	ucs	ucs	H	ucs	P	ucs	H	ucs	0
HSMAR2	chr7	139169516	139169839	1	+	139169516	139169839	324	Sil-	P	T	T	ucs	P	ucs	P	P	P	P	P	P	P	P	0
HSMAR2	chr7	139170340	139170967	1	+	139170340	139170967	628	Sil-	P	ucs	P	ucs	P	ucs	P	P	P	P	P	P	P	P	0
HSMAR2	chr7	139750970	139752530	2	-	139751033	139751604	572	U	ucs	P	T	P	T	ucs	ucs	ucs	P/T	P/H	P/H	ucs	ucs	ucs	1	PARP12
HSMAR2	chr7	140967857	140969432	2	+	140968778	140969375	598	U	P	P/H	ucs	P/H	P	P	ucs	P/H	H	P	H	H	H	H	0
HSMAR2	chr7	141705783	141707076	1	-	141705844	141706152	309	Sil+	P	P	ucs	H	ucs	ucs	P	ucs	H	H	ucs	P/H	ucs	H	0
HSMAR2	chr7	143586476	143587580	2	+	143586939	143587518	580	U	H	P/H	P/H	ucs	T	ucs	ucs	H	ucs	P/H	ucs	T	ucs	H	0
HSMAR2	chr7	151023535	151024829	1	-	151023599	151023902	304	Sil+	P	P/T/H	P	ucs	P	P	P/T/H	P/H	P	P/H	P/H	P	P/H	P	0
HSMAR2	chr7	153925767	153927026	1	-	153925830	153926105	276	Sil+	P/H	H	T	H	H	H	H	H	H	ucs	H	H	H	H	1	DPP6
HSMAR2	chr7	157662095	157663373	1	-	157662158	157662457	300	Sil+	P	H	P	P/H	P	H	ucs	H	H	P	H	H	H	H	0
HSMAR2	chr8	2586274	2587573	1	-	2586338	2586647	310	Sil+	P/T	T	ucs	P	H	T	T	ucs	P/H	P/T/H	ucs	T	P/T/H	H	0
HSMAR2	chr8	4157827	4159610	2	-	4157891	4158682	792	U	P/T/H	H	ucs	ucs	ucs	H	H	ucs	H	H	H	H	H	H	0
HSMAR2	chr8	7204060	7205235	1	+	7204892	7205173	282	Sil+	ucs	ucs	ucs	ucs	ucs	ucs	ucs	ucs	ucs	ucs	ucs	ucs	ucs	ucs	0
HSMAR2	chr8	7820190	7821359	1	-	7820254	7820527	274	Sil+	ucs	ucs	ucs	ucs	ucs	ucs	ucs	ucs	ucs	ucs	ucs	ucs	ucs	ucs	0
HSMAR2	chr8	10702539	10703313	1	-	10702539	10703313	775	Sil-	P	P/H	P/T/H	P/H	P	P	P	P/H	P	P/H	P	P	P	P	0
HSMAR2	chr8	11980929	11982097	1	-	11980993	11981265	273	Sil+	ucs	ucs	ucs	ucs	ucs	ucs	ucs	ucs	ucs	P	ucs	ucs	ucs	ucs	0
HSMAR2	chr8	12227182	12228325	1	-	12227246	12227541	296	Sil+	ucs	ucs	ucs	ucs	ucs	ucs	ucs	ucs	ucs	ucs	ucs	ucs	ucs	ucs	1	FAM66A
HSMAR2	chr8	14685417	14686987	2	+	14686345	14686924	580	U	H	ucs	ucs	ucs	ucs	H	H	ucs	H	H	H	ucs	H	H	1	SGCZ
HSMAR2	chr8	15990615	15991898	1	-	15990677	15990970	294	Sil+	H	H	ucs	ucs	ucs	ucs	H	ucs	H	ucs	ucs	H	H	ucs	1	MSR1
HSMAR2	chr8	17949303	17951097	2	-	17949303	17951097	1795	Sil-	P	ucs	H	H	P	ucs	P/H	P	P	P/H	H	P	ucs	P	0
HSMAR2	chr8	20788795	20790067	1	-	20788859	20789179	321	Sil+	P	P	ucs	P	P	H	H	ucs	H	P	H	H	H	H	0
HSMAR2	chr8	20792375	20792423	1	-	20792375	20792423	49	Sil-	P	P	ucs	P	P	H	H	ucs	H	P	H	H	H	H	0
HSMAR2	chr8	31162005	31163296	1	-	31162069	31162370	302	Sil+	P	ucs	ucs	P	ucs	P	ucs	P	P	ucs	ucs	H	ucs	ucs	0
HSMAR2	chr8	34588310	34589866	2	-	34588373	34588688	316	Sil+	H	ucs	H	ucs	H	ucs	ucs	ucs	ucs	ucs	ucs	H	H	H	0
HSMAR2	chr8	37143066	37143737	1	+	37143404	37143675	272	Sil+	P	P	ucs	H	ucs	H	P/H	P/H	ucs	P	H	P	ucs	P	0
HSMAR2	chr8	39152953	39154203	1	+	39153880	39154142	263	Sil+	ucs	P	ucs	ucs	ucs	P	P	P	P	ucs	ucs	P	H	P	0
HSMAR2	chr8	39201865	39202148	1	+	39201865	39202148	284	Sil-	ucs	P	ucs	ucs	ucs	ucs	ucs	P	P	ucs	ucs	ucs	H	ucs	0
HSMAR2	chr8	39202400	39203054	1	+	39202710	39202996	287	Sil+	ucs	P	ucs	ucs	ucs	ucs	ucs	P	P	ucs	ucs	ucs	H	ucs	0
HSMAR2	chr8	40828973	40830577	2	+	40830212	40830516	305	Sil+	ucs	P	P	P	P	P	ucs	P	ucs	ucs	P	ucs	P/H	P	0
HSMAR2	chr8	47895307	47895439	1	+	47895307	47895439	133	Sil-	ucs	ucs	H	ucs	ucs	H	ucs	ucs	H	ucs	H	H	H	H	0
HSMAR2	chr8	47896371	47896413	1	+	47896371	47896413	43	Sil-	ucs	ucs	H	ucs	ucs	H	ucs	ucs	H	ucs	H	H	H	ucs	0
HSMAR2	chr8	51158841	51160435	2	-	51158906	51159220	315	Sil+	H	ucs	ucs	ucs	H	ucs	ucs	ucs	H	H	ucs	ucs	H	ucs	1	SNTG1
HSMAR2	chr8	52354101	52354208	1	-	52354101	52354208	108	Sil-	H	ucs	ucs	ucs	H	H	ucs	ucs	H	ucs	ucs	ucs	H	ucs	0
HSMAR2	chr8	53356927	53357710	2	+	53356927	53357710	784	Sil-	P	ucs	ucs	ucs	P	ucs	ucs	P	P	ucs	ucs	H	ucs	ucs	0
HSMAR2	chr8	55807957	55809239	1	+	55808883	55809177	295	Sil+	H	ucs	H	ucs	H	T	H	H	H	H	ucs	H	H	H	0
HSMAR2	chr8	55953190	55954491	2	-	55953254	55953549	296	Sil+	ucs	ucs	ucs	ucs	H	ucs	H	ucs	H	ucs	ucs	H	H	H	0
HSMAR2	chr8	57410956	57412566	2	-	57411330	57411643	314	Sil+	H	P	ucs	P	ucs	ucs	ucs	P/H	H	ucs	ucs	ucs	ucs	ucs	0
HSMAR2	chr8	60474707	60475985	1	+	60475626	60475923	298	Sil+	H	ucs	ucs	ucs	H	ucs	ucs	ucs	ucs	ucs	ucs	P	ucs	ucs	1	chr8:LOC100287748
HSMAR2	chr8	62372745	62372830	1	-	62372745	62372830	86	Sil-	ucs	P	ucs	P	P	P	P	P	ucs	P	P	P	ucs	P	0
HSMAR2	chr8	62372868	62374127	1	-	62372872	62373200	329	Sil+	ucs	P	ucs	P	P	P	P	P	ucs	P	P	P	ucs	P	1	RLBP1L1
HSMAR2	chr8	62680426	62681733	2	+	62681369	62681673	305	Sil+	ucs	P	ucs	T	P/T/H	ucs	P	ucs	P	P/T/H	P	P/T	ucs	P/T	0
HSMAR2	chr8	63649803	63650472	1	-	63649803	63650472	670	Sil-	ucs	ucs	ucs	ucs	ucs	H	P	ucs	H	ucs	ucs	H	H	ucs	0
HSMAR2	chr8	63651859	63652192	1	-	63651859	63652192	334	Sil-	ucs	ucs	ucs	ucs	ucs	ucs	ucs	ucs	H	ucs	ucs	H	H	ucs	1	NKAIN3
HSMAR2	chr8	63931404	63932655	1	+	63932330	63932598	269	Sil+	ucs	ucs	ucs	ucs	ucs	ucs	P	ucs	ucs	P	ucs	ucs	ucs	ucs	1	GGH
HSMAR2	chr8	64021374	64022644	1	+	64022301	64022582	282	Sil+	ucs	ucs	ucs	P	ucs	P	P	P	P	P	P	P	ucs	P	0
HSMAR2	chr8	64194834	64195113	1	+	64194834	64195113	280	Sil-	ucs	P	ucs	ucs	ucs	P	ucs	ucs	P	ucs	ucs	ucs	P	ucs	0
HSMAR2	chr8	64195113	64195388	1	+	64195113	64195388	276	Sil-	ucs	P	ucs	ucs	ucs	P	ucs	ucs	P	ucs	ucs	ucs	P	ucs	0
HSMAR2	chr8	64195386	64195453	1	+	64195386	64195453	68	Sil-	ucs	P	ucs	ucs	ucs	P	ucs	ucs	P	ucs	ucs	ucs	P	ucs	0
HSMAR2	chr8	64908960	64910227	2	+	64909921	64910213	293	Sil+	ucs	ucs	ucs	H	ucs	ucs	ucs	P	H	ucs	H	H	H	H	0
HSMAR2	chr8	64911004	64911051	1	+	64911004	64911051	48	Sil-	ucs	ucs	ucs	H	ucs	ucs	ucs	P	H	ucs	H	H	H	H	0
HSMAR2	chr8	71638175	71639456	1	+	71639089	71639393	305	Sil+	ucs	ucs	ucs	P	ucs	ucs	ucs	ucs	H	ucs	ucs	ucs	ucs	ucs	1	XKR9
HSMAR2	chr8	73253867	73253910	1	+	73253867	73253910	44	Sil-	P	P	ucs	ucs	ucs	P	ucs	ucs	ucs	ucs	H	H	ucs	ucs	0
HSMAR2	chr8	73254037	73255316	1	+	73254913	73255254	342	Sil+	P	P	ucs	ucs	ucs	P	ucs	ucs	ucs	ucs	H	H	ucs	ucs	0
HSMAR2	chr8	77152613	77154180	2	-	77152675	77153259	585	U	H	ucs	ucs	ucs	H	P	ucs	P	H	H	ucs	ucs	H	ucs	0
HSMAR2	chr8	80503392	80504683	1	+	80504317	80504621	305	Sil+	ucs	ucs	ucs	ucs	P	ucs	ucs	P	ucs	ucs	P	P	ucs	ucs	0
HSMAR2	chr8	82608918	82609301	1	+	82608918	82609301	384	Sil-	P/H	P/H	H	ucs	T	ucs	ucs	ucs	ucs	H	ucs	ucs	H	ucs	0
HSMAR2	chr8	82610004	82610132	1	+	82610004	82610132	129	Sil-	ucs	H	H	ucs	H	ucs	ucs	ucs	ucs	ucs	ucs	ucs	ucs	ucs	0
HSMAR2	chr8	82610176	82611497	3	+	82610651	82610967	317	Sil+	ucs	ucs	ucs	ucs	ucs	ucs	ucs	ucs	ucs	ucs	ucs	ucs	ucs	ucs	0
HSMAR2	chr8	86557241	86557608	1	+	86557241	86557608	368	Sil-	ucs	ucs	ucs	ucs	ucs	ucs	ucs	ucs	H	ucs	ucs	H	ucs	ucs	0
HSMAR2	chr8	86557605	86558125	1	+	86557605	86558125	521	Sil-	ucs	ucs	ucs	ucs	ucs	ucs	ucs	ucs	H	ucs	ucs	H	ucs	ucs	0
HSMAR2	chr8	86569433	86569798	1	+	86569433	86569798	366	Sil-	ucs	ucs	ucs	ucs	ucs	ucs	ucs	ucs	ucs	ucs	ucs	H	ucs	ucs	0
HSMAR2	chr8	86569795	86570315	1	+	86569795	86570315	521	Sil-	ucs	ucs	ucs	ucs	ucs	ucs	ucs	ucs	ucs	ucs	ucs	H	ucs	ucs	1	REXO1L1
HSMAR2	chr8	86576270	86576451	1	+	86576270	86576451	182	Sil-	ucs	ucs	ucs	ucs	ucs	ucs	ucs	ucs	ucs	ucs	ucs	ucs	ucs	ucs	0
HSMAR2	chr8	86736862	86737382	1	-	86746634	86746999	366	Sil-	ucs	ucs	ucs	ucs	ucs	ucs	ucs	ucs	ucs	ucs	ucs	ucs	ucs	ucs	0
HSMAR2	chr8	86736862	86737382	1	-	86746634	86746999	366	Sil-	ucs	ucs	ucs	ucs	ucs	ucs	ucs	ucs	ucs	ucs	ucs	ucs	ucs	ucs	0
HSMAR2	chr8	86736862	86737382	1	-	86736862	86737382	521	Sil-	ucs	ucs	ucs	ucs	ucs	ucs	ucs	ucs	ucs	ucs	ucs	ucs	ucs	ucs	0
HSMAR2	chr8	86736862	86737382	1	-	86736862	86737382	521	Sil-	ucs	ucs	ucs	ucs	ucs	ucs	ucs	ucs	ucs	ucs	ucs	ucs	ucs	ucs	0
HSMAR2	chr8	86746634	86746999	1	-	86746634	86746999	366	Sil-	ucs	ucs	ucs	ucs	ucs	ucs	ucs	ucs	ucs	ucs	ucs	ucs	ucs	ucs	0
HSMAR2	chr8	86746634	86746999	1	-	86746634	86746999	366	Sil-	ucs	ucs	ucs	ucs	ucs	ucs	ucs	ucs	ucs	ucs	ucs	ucs	ucs	ucs	0
HSMAR2	chr8	86746634	86746999	1	-	86736862	86737382	521	Sil-	ucs	ucs	ucs	ucs	ucs	ucs	ucs	ucs	ucs	ucs	ucs	ucs	ucs	ucs	0
HSMAR2	chr8	86746634	86746999	1	-	86736862	86737382	521	Sil-	ucs	ucs	ucs	ucs	ucs	ucs	ucs	ucs	ucs	ucs	ucs	ucs	ucs	ucs	0
HSMAR2	chr8	86739947	86740467	1	-	86739947	86740467	521	Sil-	ucs	ucs	ucs	ucs	ucs	ucs	ucs	ucs	ucs	ucs	ucs	ucs	ucs	ucs	0
HSMAR2	chr8	86743032	86743552	1	-	86743032	86743552	521	Sil-	ucs	ucs	ucs	ucs	ucs	ucs	ucs	ucs	ucs	ucs	ucs	ucs	ucs	ucs	0
HSMAR2	chr8	86746117	86746637	1	-	86746117	86746637	521	Sil-	ucs	ucs	ucs	ucs	ucs	ucs	ucs	ucs	ucs	ucs	ucs	ucs	ucs	ucs	0
HSMAR2	chr8	86759289	86759654	1	+	86759289	86759654	366	Sil-	ucs	ucs	ucs	ucs	ucs	ucs	ucs	ucs	ucs	ucs	ucs	ucs	ucs	ucs	0
HSMAR2	chr8	86759651	86760171	1	+	86759651	86760171	521	Sil-	ucs	ucs	ucs	ucs	ucs	ucs	ucs	ucs	ucs	ucs	ucs	ucs	ucs	ucs	0
HSMAR2	chr8	86762739	86763259	1	+	86762739	86763259	521	Sil-	ucs	ucs	ucs	ucs	ucs	ucs	ucs	ucs	ucs	ucs	ucs	ucs	ucs	ucs	0
HSMAR2	chr8	86765824	86766344	1	+	86765824	86766344	521	Sil-	ucs	ucs	ucs	ucs	ucs	ucs	ucs	ucs	ucs	ucs	ucs	ucs	ucs	ucs	0
HSMAR2	chr8	86777657	86778022	1	+	86777657	86778022	366	Sil-	ucs	ucs	ucs	ucs	ucs	ucs	ucs	ucs	ucs	ucs	ucs	ucs	ucs	ucs	0
HSMAR2	chr8	86778015	86778539	1	+	86778015	86778539	525	Sil-	ucs	ucs	ucs	ucs	ucs	ucs	ucs	ucs	ucs	ucs	ucs	ucs	ucs	ucs	0
HSMAR2	chr8	86789850	86790215	1	+	86789850	86790215	366	Sil-	ucs	ucs	ucs	ucs	ucs	ucs	ucs	ucs	ucs	ucs	ucs	ucs	ucs	ucs	0
HSMAR2	chr8	86790212	86790732	1	+	86790212	86790732	521	Sil-	ucs	ucs	ucs	ucs	ucs	ucs	ucs	ucs	ucs	ucs	ucs	ucs	ucs	ucs	0
HSMAR2	chr8	86793297	86793817	1	+	86793297	86793817	521	Sil-	ucs	ucs	ucs	ucs	ucs	ucs	ucs	ucs	ucs	ucs	ucs	ucs	ucs	ucs	0
HSMAR2	chr8	86805125	86805490	1	+	86805125	86805490	366	Sil-	ucs	ucs	ucs	ucs	ucs	ucs	ucs	ucs	ucs	ucs	ucs	ucs	ucs	ucs	0
HSMAR2	chr8	86805487	86806007	1	+	86805487	86806007	521	Sil-	ucs	ucs	ucs	ucs	ucs	ucs	ucs	ucs	ucs	ucs	ucs	ucs	ucs	ucs	0
HSMAR2	chr8	86817318	86817683	1	+	86817318	86817683	366	Sil-	ucs	ucs	ucs	ucs	ucs	ucs	ucs	ucs	ucs	ucs	ucs	ucs	ucs	ucs	0
HSMAR2	chr8	86817680	86818200	1	+	86817680	86818200	521	Sil-	ucs	ucs	ucs	ucs	ucs	ucs	ucs	ucs	ucs	ucs	ucs	ucs	ucs	ucs	0
HSMAR2	chr8	86829509	86829874	1	+	86829509	86829874	366	Sil-	ucs	ucs	ucs	ucs	ucs	ucs	ucs	ucs	ucs	ucs	ucs	ucs	ucs	ucs	0
HSMAR2	chr8	86829867	86830391	1	+	86829867	86830391	525	Sil-	ucs	ucs	ucs	ucs	ucs	ucs	ucs	ucs	ucs	ucs	ucs	ucs	ucs	ucs	0
HSMAR2	chr8	86841422	86841790	1	+	86841422	86841790	369	Sil-	H	ucs	ucs	ucs	ucs	ucs	ucs	ucs	H	P	ucs	ucs	ucs	ucs	0
HSMAR2	chr8	86841812	86841890	1	+	86841812	86841890	79	Sil-	H	ucs	ucs	ucs	ucs	ucs	ucs	ucs	H	P	ucs	ucs	ucs	ucs	0
HSMAR2	chr8	87345701	87346972	1	-	87345762	87346044	283	Sil+	T	P	ucs	ucs	P	ucs	P	P	P	P	ucs	P	ucs	ucs	0
HSMAR2	chr8	88606518	88607722	1	-	88606581	88606803	223	Sil+	H	ucs	ucs	ucs	H	ucs	ucs	ucs	ucs	ucs	ucs	ucs	H	ucs	0
HSMAR2	chr8	95787286	95787356	1	+	95787286	95787356	71	Sil-	T	ucs	ucs	ucs	ucs	ucs	ucs	ucs	ucs	ucs	ucs	T	ucs	ucs	0
HSMAR2	chr8	95787357	95787713	2	+	95787357	95787713	357	Sil-	T	ucs	ucs	ucs	ucs	ucs	ucs	ucs	ucs	ucs	ucs	T	ucs	ucs	1	DPY19L4
HSMAR2	chr8	97211673	97212939	1	+	97212600	97212876	277	Sil+	P	P	ucs	P	P	P	P	P/H	P	P	P/H	P	P	P	0
HSMAR2	chr8	97831437	97832579	1	-	97831501	97831806	306	Sil+	ucs	P	ucs	H	ucs	ucs	P/H	T	ucs	ucs	P/H	ucs	ucs	ucs	0
HSMAR2	chr8	97833747	97833913	1	-	97833747	97833913	167	Sil-	ucs	P	ucs	H	ucs	ucs	P/H	T	ucs	ucs	P/T/H	ucs	ucs	ucs	1	PGCP
HSMAR2	chr8	98224117	98225373	1	-	98224181	98224445	265	Sil+	ucs	P	ucs	ucs	H	P	P/H	P/H	ucs	P	P/H	P	P	P	0
HSMAR2	chr8	101379807	101381138	2	+	101380730	101381076	347	Sil+	P	P/H	ucs	ucs	ucs	ucs	P/H	P/H	P	P/H	P	P	P	P	0
HSMAR2	chr8	102186280	102187597	1	+	102187208	102187536	329	Sil+	P/T/H	P/H	ucs	ucs	ucs	P	P/H	P/H	ucs	ucs	P	P/T/H	P/H	H	0
HSMAR2	chr8	102958650	102959953	1	+	102959574	102959890	317	Sil+	P	P/H	ucs	P/H	P	P	P/H	P/H	ucs	P/T/H	P	ucs	P	P	1	NCALD
HSMAR2	chr8	105146305	105146408	1	-	105146305	105146408	104	Sil-	P	P	ucs	ucs	ucs	ucs	ucs	P	P	H	ucs	ucs	ucs	ucs	0
HSMAR2	chr8	105146711	105147304	1	-	105146711	105147304	594	Sil-	P	P	ucs	ucs	ucs	ucs	ucs	P	P	H	ucs	ucs	ucs	ucs	0
HSMAR2	chr8	105837867	105839223	2	-	105837930	105838223	294	Sil+	T	P	ucs	ucs	H	P	P	P	ucs	P	P	ucs	P	P	0
HSMAR2	chr8	106887305	106888839	2	-	106887369	106887957	589	U	P	ucs	ucs	ucs	ucs	ucs	ucs	P	ucs	ucs	ucs	P	ucs	P	0
HSMAR2	chr8	108222541	108223822	1	+	108223468	108223761	294	Sil+	T	P	ucs	ucs	ucs	ucs	P/H	H	ucs	P	ucs	ucs	ucs	P	0
HSMAR2	chr8	108492412	108494415	3	+	108493339	108494353	1015	U	T	P	ucs	P	ucs	ucs	P	P	ucs	P	P	ucs	ucs	ucs	0
HSMAR2	chr8	113046186	113047473	1	+	113047110	113047410	301	Sil+	H	ucs	ucs	ucs	ucs	ucs	ucs	ucs	H	ucs	ucs	H	H	H	0
HSMAR2	chr8	113377635	113379187	2	+	113378563	113379149	587	U	H	ucs	H	ucs	ucs	ucs	ucs	ucs	H	ucs	ucs	H	ucs	H	0
HSMAR2	chr8	119903182	119904482	1	+	119904109	119904420	312	Sil+	H	H	ucs	P	ucs	ucs	P/H	ucs	ucs	ucs	P	T	P	H	0
HSMAR2	chr8	132006187	132006825	1	-	132006187	132006825	639	Sil-	P	ucs	ucs	P	H	P	P	P/H	P/H	ucs	ucs	ucs	ucs	ucs	0
HSMAR2	chr8	132604125	132605449	2	-	132604190	132604489	300	Sil+	ucs	ucs	ucs	H	H	P	ucs	ucs	H	ucs	ucs	ucs	H	ucs	0
HSMAR2	chr8	135312129	135312164	1	+	135312129	135312164	36	Sil-	P/H	P	H	H	ucs	P	H	ucs	H	H	H	ucs	ucs	P	0
HSMAR2	chr8	135312162	135313001	1	+	135312162	135313001	840	Sil-	P/H	P	H	H	ucs	P	H	ucs	H	H	H	ucs	P	P	0
HSMAR2	chr8	135312970	135313169	1	+	135312970	135313169	200	Sil-	P/H	P	H	H	ucs	P	H	ucs	H	H	H	ucs	ucs	P	0
HSMAR2	chr8	135886675	135888577	3	-	135886739	135887359	621	U	T	P	H	P/H	ucs	P	P	P/H	P/H	P	P	P	P/H	P	0
HSMAR2	chr8	143785560	143786850	1	-	143785625	143785923	299	Sil+	P	P	P/H	P/T/H	P	ucs	P	P/H	P	P	P	P	ucs	P	0
HSMAR2	chr9	8022128	8023396	1	+	8023052	8023343	292	Sil+	T	ucs	H	H	H	H	H	H	H	H	H	H	H	H	0
HSMAR2	chr9	10715675	10717217	2	-	10715675	10717217	1543	Sil-	ucs	H	ucs	ucs	H	H	ucs	P	H	ucs	H	H	H	H	0
HSMAR2	chr9	10717307	10717627	1	-	10717307	10717627	321	Sil-	ucs	H	ucs	ucs	H	H	ucs	ucs	H	ucs	H	H	H	H	0
HSMAR2	chr9	11593714	11593775	1	-	11593714	11593775	62	Sil-	ucs	ucs	ucs	ucs	H	H	ucs	ucs	H	H	H	H	H	H	0
HSMAR2	chr9	14915818	14917067	1	+	14916711	14917005	295	Sil+	ucs	P	T	P	P	P	P	P/H	P	P/H	P/H	P	P	ucs	0
HSMAR2	chr9	23318788	23320023	1	-	23318852	23319096	245	Sil+	ucs	ucs	ucs	H	H	ucs	ucs	P/H	P	ucs	H	H	H	H	0
HSMAR2	chr9	25456743	25458052	1	-	25456805	25457126	322	Sil+	H	H	ucs	P/H	H	H	ucs	H	ucs	ucs	H	H	H	H	0
HSMAR2	chr9	26770371	26771885	2	-	26770371	26771885	1515	Sil-	P	P	ucs	H	P	P	P	P/H	P	ucs	P/H	P	ucs	ucs	0
HSMAR2	chr9	29113093	29114174	1	+	29113093	29114174	1082	Sil-	P/H	P	ucs	ucs	H	ucs	H	H	H	ucs	H	H	ucs	H	0
HSMAR2	chr9	29114831	29115014	1	+	29114831	29115014	184	Sil-	H	P	ucs	ucs	H	ucs	H	H	H	ucs	H	H	ucs	H	0
HSMAR2	chr9	29532561	29533241	1	-	29532626	29532916	291	Sil+	ucs	ucs	H	ucs	H	P	ucs	P/H	H	ucs	H	H	H	H	0
HSMAR2	chr9	31342551	31343819	1	-	31342615	31342892	278	Sil+	ucs	P	ucs	P	ucs	ucs	P	ucs	ucs	ucs	ucs	H	ucs	H	0
HSMAR2	chr9	32293404	32294733	1	+	32294331	32294672	342	Sil+	P	P	H	T	P/H	P	ucs	P	P	ucs	ucs	H	P	H	0
HSMAR2	chr9	72624282	72625872	2	+	72625210	72625810	601	U	P	P	P	P	P	P	P/H	P/T/H	P	ucs	P/H	P/H	ucs	H	0
HSMAR2	chr9	75259660	75260946	1	+	75260578	75260884	307	Sil+	P/H	P	P/H	P/H	ucs	T	P/H	P/H	P	ucs	P/H	P/H	T	P	0
HSMAR2	chr9	75843935	75845239	1	+	75844863	75845176	314	Sil+	T	P	H	H	ucs	P	P/H	P/H	P	ucs	P/H	P/H	P	P	0
HSMAR2	chr9	80577497	80579039	2	+	80578733	80578977	245	Sil+	T	P	P/T	H	ucs	T	P	ucs	ucs	P/T/H	P/H	T	P	H	1	GNAQ
HSMAR2	chr9	82656211	82657801	2	+	82657427	82657739	313	Sil+	H	ucs	ucs	ucs	H	H	P	ucs	P	ucs	H	P/H	H	ucs	0
HSMAR2	chr9	85588770	85589264	2	+	85588770	85589264	495	Sil-	T	P	H	P/H	P	ucs	H	P/H	P/H	H	P/H	P/H	H	H	0
HSMAR2	chr9	89026662	89028230	2	+	89027884	89028229	346	Sil+	P	P	P/H	ucs	P	ucs	H	ucs	P	P	H	ucs	P	ucs	0
HSMAR2	chr9	90446852	90447292	1	+	90446935	90447229	295	Sil+	P	P	P/T	P/H	P	P	P	P/H	P	P/H	P/H	P/H	P	ucs	0
HSMAR2	chr9	92469190	92471486	3	+	92470116	92471425	1310	U	P/T	P/H	P	P	P	P/H	P	P/H	P	P	P	P	P/H	P	0
HSMAR2	chr9	96076067	96078065	2	-	96076746	96077139	394	Sil+	P	P	P/H	ucs	ucs	P	P	P	ucs	P	P/H	ucs	P	P	0
HSMAR2	chr9	97328243	97329185	2	+	97328326	97329123	798	U	P	P	P	T	P	P	P/H	P/H	P	P	P/H	P	P	P	0
HSMAR2	chr9	106526992	106527806	1	-	106527052	106527345	294	Sil+	H	ucs	H	H	H	P	H	H	H	H	H	H	H	H	0
HSMAR2	chr9	106528436	106528919	1	-	106528436	106528919	484	Sil-	H	ucs	H	H	H	P	H	H	H	H	H	H	H	H	0
HSMAR2	chr9	107059845	107061440	2	-	107059909	107060188	280	Sil+	P	P	ucs	H	ucs	ucs	ucs	ucs	H	H	H	H	ucs	H	0
HSMAR2	chr9	109037495	109038759	1	+	109038418	109038697	280	Sil+	P/H	P	H	H	H	ucs	ucs	P	H	H	H	H	ucs	H	0
HSMAR2	chr9	117703018	117703339	1	-	117703018	117703339	322	Sil-	T	P	P/H	P/T/H	P	P/H	P	P/H	P	P	P/H	P	P	P	0
HSMAR2	chrX	6464628	6465945	1	+	6465554	6465883	330	Sil+	P/H	H	H	H	H	H	H	H	H	H	H	H	H	H	0
HSMAR2	chrX	8577540	8578310	2	+	8577615	8578247	633	U	P	P/H	T	P/H	P/H	ucs	ucs	ucs	ucs	H	H	H	ucs	H	1	KAL1
HSMAR2	chrX	9691626	9692867	1	+	9692546	9692805	260	Sil+	P/H	H	T	P/T/H	ucs	P/H	H	P/H	H	H	H	H	H	P/H	0
HSMAR2	chrX	11341359	11342943	2	+	11342598	11342881	284	Sil+	P	P/T/H	ucs	P	ucs	ucs	ucs	H	ucs	P/T/H	P	P	ucs	P/H	1	ARHGAP6
HSMAR2	chrX	12001869	12002856	1	-	12001934	12002270	337	Sil+	P	P	ucs	H	H	ucs	P	P/H	ucs	ucs	P	P	ucs	H	0
HSMAR2	chrX	13575280	13577089	3	-	13575344	13575645	302	Sil+	P	P	ucs	P	ucs	P	P/H	P	P	P	P	P	P	P	0
HSMAR2	chrX	19879576	19880855	1	-	19879638	19879928	291	Sil+	T	P/T	ucs	P	ucs	P	ucs	ucs	ucs	P	P	ucs	ucs	T	0
HSMAR2	chrX	25250992	25253228	3	+	25252540	25253167	628	U	P	P	ucs	P/H	ucs	ucs	P	ucs	ucs	ucs	ucs	ucs	ucs	ucs	0
HSMAR2	chrX	26314331	26315618	1	+	26315259	26315555	297	Sil+	ucs	ucs	ucs	ucs	H	ucs	H	H	ucs	ucs	H	ucs	ucs	ucs	0
HSMAR2	chrX	26601532	26601857	1	+	26601532	26601857	326	Sil-	ucs	ucs	ucs	H	H	ucs	H	ucs	ucs	ucs	ucs	H	H	T	0
HSMAR2	chrX	26695594	26696875	1	-	26695658	26695948	291	Sil+	ucs	ucs	ucs	ucs	ucs	ucs	H	ucs	ucs	ucs	ucs	ucs	H	ucs	0
HSMAR2	chrX	26733747	26734540	1	-	26733794	26734083	290	Sil+	ucs	ucs	ucs	ucs	ucs	ucs	H	ucs	ucs	ucs	ucs	ucs	ucs	ucs	0
HSMAR2	chrX	26735276	26735331	1	-	26733794	26734083	290	Sil+	ucs	ucs	ucs	ucs	ucs	ucs	H	ucs	ucs	ucs	ucs	ucs	ucs	ucs	0
HSMAR2	chrX	26734792	26735276	1	-	26734792	26735276	485	Sil-	ucs	ucs	ucs	ucs	ucs	ucs	H	ucs	ucs	ucs	ucs	ucs	ucs	ucs	0
HSMAR2	chrX	28093378	28094677	1	+	28094305	28094615	311	Sil+	ucs	ucs	ucs	ucs	ucs	P	H	H	ucs	ucs	ucs	ucs	ucs	ucs	0
HSMAR2	chrX	29030208	29031200	2	+	29030208	29031200	993	Sil-	ucs	P	ucs	H	ucs	ucs	H	H	ucs	ucs	P	ucs	ucs	ucs	1	IL1RAPL1
HSMAR2	chrX	29032004	29032515	1	+	29032189	29032454	266	Sil+	ucs	P	ucs	H	ucs	ucs	H	H	ucs	ucs	P	ucs	ucs	ucs	0
HSMAR2	chrX	33709887	33710491	1	+	33709887	33710491	605	Sil-	ucs	P	ucs	H	H	ucs	ucs	ucs	H	H	H	H	H	H	0
HSMAR2	chrX	33710623	33711199	1	+	33710623	33711199	577	Sil-	ucs	P	ucs	H	H	ucs	ucs	ucs	H	H	H	H	H	H	0
HSMAR2	chrX	35606644	35608342	2	-	35606707	35607415	709	U	P	P	ucs	ucs	H	ucs	ucs	ucs	H	ucs	ucs	H	H	H	0
HSMAR2	chrX	35864902	35866550	2	-	35864965	35865279	315	Sil+	ucs	P	ucs	ucs	H	ucs	ucs	ucs	H	ucs	ucs	H	ucs	H	0
HSMAR2	chrX	36289685	36290954	1	+	36290605	36290892	288	Sil+	ucs	P	ucs	ucs	H	P	P	P	H	ucs	ucs	H	ucs	H	0
HSMAR2	chrX	36449160	36449697	1	-	36449160	36449697	538	Sil-	ucs	P	ucs	T	H	ucs	P/T	T	H	ucs	T	H	H	H	0
HSMAR2	chrX	36754892	36755237	1	-	36754892	36755237	346	Sil-	P	P	ucs	P/H	H	P/H	ucs	P	H	ucs	H	H	H	H	0
HSMAR2	chrX	36755795	36756725	1	-	36755795	36756725	931	Sil-	P	P	ucs	P/H	H	P/H	ucs	P	H	ucs	H	H	H	H	0
HSMAR2	chrX	42880563	42884466	3	-	42880627	42881266	640	U	H	P/H	H	ucs	H	P	ucs	P	P	H	ucs	P	ucs	ucs	0
HSMAR2	chrX	43148907	43150777	3	-	43148970	43149283	314	Sil+	H	P	ucs	H	ucs	P	ucs	ucs	ucs	P	H	ucs	ucs	H	0
HSMAR2	chrX	43274626	43276268	2	-	43274691	43275016	326	Sil+	H	P	ucs	P/H	ucs	P	ucs	ucs	ucs	P	H	P	P	ucs	0
HSMAR2	chrX	43405277	43406877	2	-	43405342	43405957	616	U	T	P	ucs	P/H	P	P	ucs	P	P	P	ucs	P	P	P	0
HSMAR2	chrX	44866186	44866843	1	+	44866491	44866780	290	Sil+	ucs	P/T/H	H	H	ucs	T	P	ucs	ucs	H	ucs	T	T	ucs	1	KDM6A
HSMAR2	chrX	46872829	46874104	1	-	46872892	46873178	287	Sil+	ucs	P	ucs	H	ucs	P	ucs	ucs	ucs	ucs	P	P	ucs	ucs	0
HSMAR2	chrX	48733595	48733666	1	+	48733595	48733666	72	Sil-	ucs	ucs	ucs	ucs	ucs	ucs	ucs	ucs	ucs	ucs	P	ucs	ucs	ucs	0
HSMAR2	chrX	48733752	48734037	1	+	48733752	48734037	286	Sil-	ucs	ucs	ucs	ucs	ucs	ucs	ucs	ucs	ucs	ucs	P	ucs	ucs	ucs	0
HSMAR2	chrX	48743595	48743711	1	+	48743595	48743711	117	Sil-	ucs	ucs	P	P	P	ucs	ucs	P	ucs	ucs	P	ucs	ucs	P	0
HSMAR2	chrX	51542357	51543694	2	-	51542422	51542742	321	Sil+	P	P/H	ucs	P	P	P	P	P	P	ucs	P	P	ucs	P	0
HSMAR2	chrX	51544021	51544317	1	-	51544021	51544317	297	Sil-	P	P/H	ucs	P	P	P	P	P	P	ucs	P	P	ucs	P	0
HSMAR2	chrX	54778566	54779851	1	+	54779493	54779789	297	Sil+	P	P	ucs	P/H	ucs	P	ucs	P	P	P	ucs	P	ucs	ucs	0
HSMAR2	chrX	64057756	64057833	1	+	64057756	64057833	78	Sil-	T	H	ucs	H	ucs	ucs	ucs	ucs	ucs	ucs	ucs	ucs	H	ucs	0
HSMAR2	chrX	66402538	66403412	2	-	66402596	66403202	607	U	ucs	ucs	ucs	H	H	H	ucs	ucs	H	H	ucs	H	ucs	ucs	0
HSMAR2	chrX	70018928	70021419	2	-	70018989	70019259	271	Sil+	P	ucs	ucs	P	ucs	ucs	P	P	P	P	ucs	P	ucs	ucs	1	TEX11
HSMAR2	chrX	70579072	70579184	1	-	70579072	70579184	113	Sil-	ucs	ucs	ucs	ucs	ucs	ucs	ucs	ucs	ucs	ucs	ucs	ucs	ucs	ucs	0
HSMAR2	chrX	70579806	70580390	2	-	70579806	70580390	585	Sil-	ucs	ucs	ucs	ucs	ucs	ucs	ucs	ucs	ucs	ucs	ucs	ucs	ucs	ucs	0
HSMAR2	chrX	71103460	71103521	1	+	71103460	71103521	62	Sil-	ucs	P	ucs	P	ucs	ucs	P	P/H	P	ucs	ucs	P	P	ucs	0
HSMAR2	chrX	71106413	71107728	2	+	71107031	71107342	312	Sil+	P	P	ucs	P	ucs	ucs	P	P/H	P	ucs	P	P	P	P	0
HSMAR2	chrX	73418491	73419776	1	+	73419418	73419714	297	Sil+	ucs	P	H	P/H	ucs	ucs	P/H	H	ucs	P	P	P	P	P	0
HSMAR2	chrX	74575217	74576325	1	-	74575217	74576325	1109	Sil-	H	ucs	ucs	ucs	ucs	P	ucs	ucs	ucs	ucs	ucs	P	ucs	ucs	0
HSMAR2	chrX	77809811	77809894	1	+	77809811	77809894	84	Sil-	ucs	P/H	ucs	ucs	ucs	ucs	P/H	H	ucs	ucs	ucs	ucs	ucs	ucs	0
HSMAR2	chrX	81403211	81404415	1	+	81403211	81404415	1205	Sil-	H	ucs	ucs	H	H	ucs	H	ucs	H	H	H	H	H	H	0
HSMAR2	chrX	81404406	81404556	1	-	81404406	81404556	151	Sil-	H	ucs	ucs	H	H	ucs	H	ucs	H	H	H	H	H	H	0
HSMAR2	chrX	82327242	82328489	1	-	82327307	82327601	295	Sil+	ucs	ucs	ucs	H	H	ucs	H	ucs	H	H	H	H	H	ucs	0
HSMAR2	chrX	82329718	82329762	1	-	82329718	82329762	45	Sil-	ucs	ucs	ucs	H	H	ucs	H	ucs	H	H	H	H	H	ucs	0
HSMAR2	chrX	82453502	82454782	1	-	82453565	82453856	292	Sil+	ucs	ucs	ucs	ucs	H	ucs	H	ucs	H	H	H	H	ucs	H	0
HSMAR2	chrX	87995921	87995980	1	-	87995921	87995980	60	Sil-	ucs	ucs	ucs	ucs	ucs	H	H	ucs	H	H	H	H	H	H	0
HSMAR2	chrX	88146248	88147559	2	+	88147207	88147501	295	Sil+	ucs	ucs	ucs	H	ucs	ucs	H	P	ucs	H	H	H	ucs	ucs	0
HSMAR2	chrX	90441892	90442985	1	+	90442641	90442924	284	Sil+	ucs	ucs	ucs	ucs	ucs	ucs	ucs	ucs	ucs	H	ucs	H	ucs	ucs	0
HSMAR2	chrX	94521045	94522329	1	+	94521973	94522267	295	Sil+	H	ucs	ucs	H	H	P	ucs	ucs	H	H	ucs	ucs	ucs	H	0
HSMAR2	chrX	94664008	94665301	1	-	94664071	94664376	306	Sil+	H	ucs	ucs	ucs	H	P	ucs	ucs	H	H	ucs	H	ucs	H	0
HSMAR2	chrX	99150595	99152233	2	-	99150657	99150965	309	Sil+	ucs	ucs	ucs	ucs	ucs	ucs	P	P	ucs	H	H	ucs	P	ucs	0
HSMAR2	chrX	102482970	102483437	1	+	102482970	102483437	468	Sil-	P	P	ucs	P	ucs	P	P	P	P	T	P	P	P	P	0
HSMAR2	chrX	108454805	108455363	1	+	108454805	108455363	559	Sil-	ucs	P	ucs	ucs	ucs	ucs	ucs	ucs	ucs	ucs	ucs	P	P	ucs	0
HSMAR2	chrX	109004963	109005874	2	-	109005246	109005548	303	Sil+	P	P	ucs	T	ucs	ucs	ucs	ucs	P	P/H	P	P	P	P	0
HSMAR2	chrX	109006726	109007329	1	-	109006726	109007329	604	Sil-	P	P	ucs	ucs	ucs	ucs	ucs	ucs	P	P/H	P	P	P	P	0
HSMAR2	chrX	109075210	109076469	1	-	109075275	109075541	267	Sil+	P	P	ucs	ucs	T	P	ucs	ucs	P	P/H	P	P	P	P	0
HSMAR2	chrX	109322098	109323543	2	-	109322162	109322438	277	Sil+	ucs	P/H	ucs	ucs	ucs	ucs	ucs	ucs	ucs	H	ucs	P	P	ucs	0
HSMAR2	chrX	112326712	112327290	1	+	112326712	112327290	579	Sil-	ucs	P	ucs	ucs	ucs	ucs	H	ucs	H	ucs	ucs	P	H	H	0
HSMAR2	chrX	112330276	112330410	1	+	112330276	112330410	135	Sil-	ucs	P	ucs	ucs	ucs	ucs	H	ucs	H	ucs	ucs	P	H	H	0
HSMAR2	chrX	112567069	112568184	1	-	112567133	112567403	271	Sil+	ucs	P	ucs	ucs	ucs	ucs	H	ucs	ucs	ucs	ucs	P	H	H	0
HSMAR2	chrX	112569184	112569342	1	-	112569184	112569342	159	Sil-	ucs	P	ucs	ucs	ucs	ucs	H	ucs	ucs	ucs	ucs	P	H	H	0
HSMAR2	chrX	115135637	115136510	1	+	115135637	115136510	874	Sil-	ucs	H	P	ucs	ucs	P	ucs	P	H	ucs	ucs	P/H	P	ucs	0
HSMAR2	chrX	117160253	117161528	1	+	117161180	117161466	287	Sil+	ucs	P	ucs	ucs	ucs	ucs	ucs	ucs	ucs	H	ucs	ucs	ucs	ucs	0
HSMAR2	chrX	118943328	118943401	1	+	118943328	118943401	74	Sil-	ucs	P	ucs	ucs	ucs	ucs	P	ucs	ucs	T	ucs	ucs	ucs	ucs	0
HSMAR2	chrX	118943694	118944239	1	+	118943694	118944239	546	Sil-	ucs	P	ucs	ucs	ucs	ucs	P	ucs	ucs	H	ucs	ucs	ucs	ucs	0
HSMAR2	chrX	118944321	118945005	1	+	118944627	118944959	333	Sil+	ucs	P	ucs	ucs	ucs	ucs	P	ucs	ucs	ucs	ucs	ucs	ucs	ucs	0
HSMAR2	chrX	118951542	118953790	4	+	118953394	118953741	348	Sil+	ucs	P	ucs	ucs	ucs	ucs	ucs	ucs	ucs	ucs	ucs	T	ucs	ucs	0
HSMAR2	chrX	118959408	118960625	3	+	118959408	118960625	1218	Sil-	ucs	P	ucs	T	T	ucs	ucs	ucs	ucs	ucs	ucs	ucs	ucs	ucs	0
HSMAR2	chrX	118960708	118961269	1	+	118960708	118961269	562	Sil-	ucs	P	ucs	T	T	ucs	ucs	ucs	ucs	ucs	ucs	T	ucs	ucs	0
HSMAR2	chrX	118961312	118961371	1	+	118961312	118961371	60	Sil-	ucs	P	ucs	ucs	T	ucs	ucs	ucs	ucs	ucs	ucs	ucs	ucs	ucs	0
HSMAR2	chrX	120253991	120254039	1	-	120253991	120254039	49	Sil-	ucs	P/H	ucs	ucs	P	ucs	ucs	ucs	ucs	P/H	ucs	ucs	ucs	ucs	0
HSMAR2	chrX	121886505	121887771	1	+	121887433	121887710	278	Sil+	ucs	ucs	ucs	ucs	H	H	ucs	ucs	H	ucs	ucs	H	ucs	H	0
HSMAR2	chrX	123689267	123690742	2	+	123690379	123690684	306	Sil+	ucs	P	ucs	ucs	ucs	T	ucs	P	H	ucs	ucs	P	P	ucs	1	ODZ1
HSMAR2	chrX	124197067	124197210	1	+	124197067	124197210	144	Sil-	ucs	P	ucs	ucs	ucs	ucs	H	ucs	H	ucs	ucs	ucs	ucs	ucs	0
HSMAR2	chrX	124198184	124199559	2	+	124199179	124199497	319	Sil+	ucs	P	ucs	ucs	ucs	ucs	H	ucs	H	ucs	ucs	ucs	ucs	ucs	0
HSMAR2	chrX	126303664	126304533	1	+	126303664	126304533	870	Sil-	H	ucs	ucs	ucs	H	ucs	ucs	ucs	ucs	ucs	ucs	H	ucs	H	0
HSMAR2	chrX	126304530	126304628	1	+	126304530	126304628	99	Sil-	H	ucs	ucs	ucs	H	ucs	ucs	ucs	ucs	ucs	ucs	H	ucs	ucs	0
HSMAR2	chrX	127326292	127327073	1	-	127326356	127326660	305	Sil+	ucs	ucs	ucs	ucs	H	ucs	H	ucs	ucs	H	H	ucs	ucs	H	0
HSMAR2	chrX	131469641	131470946	1	+	131470568	131470884	317	Sil+	ucs	P	ucs	ucs	ucs	ucs	ucs	ucs	ucs	ucs	P	P	ucs	ucs	0
HSMAR2	chrX	135914796	135916739	3	-	135915160	135915528	369	Sil+	ucs	P	P	ucs	ucs	ucs	P	ucs	ucs	ucs	P	T	ucs	ucs	0
HSMAR2	chrX	136323153	136324389	1	-	136323218	136323461	244	Sil+	P/H	P	ucs	ucs	ucs	H	ucs	P	H	P	P/H	H	ucs	ucs	0
HSMAR2	chrX	138134378	138134955	1	-	138134442	138134717	276	Sil+	H	P	ucs	ucs	H	H	ucs	ucs	H	ucs	P	ucs	H	ucs	1	FGF13
HSMAR2	chrX	138137468	138138183	1	-	138137468	138138183	716	Sil-	H	P	ucs	ucs	H	ucs	ucs	ucs	H	ucs	P	ucs	P	ucs	0
HSMAR2	chrX	138795672	138796600	1	-	138795736	138795974	239	Sil+	ucs	P	T	ucs	ucs	H	ucs	ucs	ucs	P	P	P	ucs	ucs	0
HSMAR2	chrX	146103437	146105197	3	-	146103497	146104276	780	U	ucs	ucs	ucs	ucs	H	H	H	H	H	H	H	H	H	H	0
HSMAR2	chrX	151860738	151860976	1	-	151860738	151860976	239	Sil-	ucs	ucs	ucs	ucs	ucs	ucs	ucs	ucs	ucs	ucs	ucs	ucs	ucs	ucs	0
HSMAR2	chrX	151944488	151944726	1	+	151944488	151944726	239	Sil-	ucs	ucs	T	ucs	ucs	ucs	ucs	ucs	ucs	ucs	ucs	ucs	H	ucs	0
HSMAR2	chrY	4518686	4519768	1	+	4519435	4519707	273	Sil+	ucs	ucs	T	ucs	ucs	ucs	ucs	P	ucs	ucs	ucs	ucs	ucs	ucs	0
HSMAR2	chrY	6966263	6967535	1	+	6967191	6967474	284	Sil+	P/T	ucs	P/T	ucs	T	ucs	P	P/T/H	P/T/H	ucs	P/T/H	ucs	ucs	P	0
HSMAR2	chrY	15953978	15954412	1	-	15954043	15954337	295	Sil+	T	ucs	T	ucs	P/T/H	ucs	P/H	H	H	ucs	P/H	ucs	ucs	P/H	0
HSMAR2	chrY	18061929	18062879	1	+	18061929	18062879	951	Sil-	P/T	ucs	T	ucs	P/H	ucs	P/H	T	P/H	ucs	T	ucs	ucs	P/T	0
HSMAR2	chrY	18063362	18063688	1	+	18063362	18063688	327	Sil-	P/T	ucs	T	ucs	P/H	ucs	P/H	T	P/H	ucs	T	ucs	ucs	T	0
HSMAR2	chrY	19617350	19618676	1	-	19617414	19617749	336	Sil+	ucs	ucs	ucs	ucs	ucs	ucs	ucs	ucs	ucs	ucs	ucs	ucs	ucs	ucs	0
HSMAR2	chrY	20561094	20562420	1	+	20562021	20562358	338	Sil+	ucs	ucs	ucs	ucs	ucs	ucs	ucs	ucs	ucs	ucs	ucs	ucs	ucs	ucs	0
HSMAR2	chrY	22117628	22117902	1	+	22117628	22117902	275	Sil-	P/T/H	ucs	P/T/H	ucs	P/T	ucs	P/H	P	P	ucs	T	ucs	ucs	P/T/H	0
HSMAR2	chrY	22117908	22118255	1	-	22117908	22118255	348	Sil-	P/T/H	ucs	P/T/H	ucs	P/T	ucs	P/H	P	P	ucs	P/T/H	ucs	ucs	P/T/H	0
HSMAR2	chrY	22905553	22905856	1	-	22905553	22905856	304	Sil-	P/T	ucs	P/T/H	ucs	P/H	ucs	P/T/H	P/H	P	ucs	P/T/H	ucs	ucs	P	0
