# Supplementary material for: Mariner Transposons Contain a Silencer: Possible Role of the Polycomb Repressive Complex 2
Source: PLoS Genet. 2016 Mar 3;12(3):e1005902. doi: 10.1371/journal.pgen.1005902 (PMC4777549; doi:10.1371/journal.pgen.1005902)
Supplement: S2 Table — (XLSX) [file pgen.1005902.s015.xlsx]

## Sheet: Legend
Table S2. Counts of the CHIP-seq peaks co-localizing either with Hsmar1 (S2a) and Hsmar2 (S2b) silencers (Sil+, columns typed in purple), elements containing no silencers (Sil-, columns typed in blue) or elements containing a silencer damaged by insertions and-or deletions (U, column typed in black) in fourteen cell types (lane 1). Counts are split for Sil+, Sil- and U elements between those loca…

## Sheet: S2a. Hsmar1
	Dnd41						GM12878						H1.hESC						HeLa.S3						HepG2						HMEC						HSMM						HSMMtube						HUVEC
Chromatin states	U	U	Sil-	Sil-	Sil+	Sil+	U	U	Sil-	Sil-	Sil+	Sil+	U	U	Sil-	Sil-	Sil+	Sil+	U	U	Sil-	Sil-	Sil+	Sil+	U	U	Sil-	Sil-	Sil+	Sil+	U	U	Sil-	Sil-	Sil+	Sil+	U	U	Sil-	Sil-	Sil+	Sil+	U	U	Sil-	Sil-	Sil+	Sil+	U
	I	G	I	G	I	G	I	G	I	G	I	G	I	G	I	G	I	G	I	G	I	G	I	G	I	G	I	G	I	G	I	G	I	G	I	G	I	G	I	G	I	G	I	G	I	G	I	G	I
ucs	6	4	60	33	103	40	8	1	72	24	106	31	8	5	104	49	158	67	4	7	82	39	100	55	7	6	67	48	89	58	8	10	85	42	107	58	7	3	60	26	85	40	7	6	67	34	90	55	5
H	2	4	37	6	44	11	1	4	17	10	24	9	2	2	22	9	37	10	4	3	32	13	49	16	3	1	44	10	76	11	2	2	26	11	47	6	3	2	26	10	49	6	2	2	21	12	38	7	4
T	0	0	4	7	6	9	0	0	1	2	0	2	0	2	7	5	8	6	0	0	4	0	1	1	0	0	1	1	0	2	0	0	2	2	1	1	0	0	2	1	2	0	0	2	5	5	2	3	0
T/H	1	0	1	2	5	3	0	0	0	0	1	0	1	1	1	7	4	2	0	1	0	0	1	0	0	0	1	0	1	0	0	0	0	0	0	0	0	0	0	0	0	0	0	0	6	1	3	0	0
P	2	4	40	24	46	22	2	3	45	33	63	32	0	1	15	4	9	5	2	1	20	17	28	13	2	5	37	20	51	22	2	0	36	20	61	27	1	6	43	33	57	31	3	2	33	16	46	16	3
P/H	1	0	9	4	13	7	1	4	14	4	22	15	0	0	2	4	1	2	2	0	16	8	40	9	0	0	3	0	5	1	0	0	4	5	6	3	1	0	19	11	27	16	0	0	21	12	42	12	0
P/T	0	0	2	4	4	1	0	0	3	4	1	2	1	1	2	4	5	1	0	0	0	3	0	1	0	0	1	3	0	1	0	0	1	2	0	0	0	1	2	1	0	1	0	0	1	1	1	2	0
P/T/H	0	0	1	2	1	2	0	0	2	5	5	4	0	0	1	0	0	2	0	0	0	2	3	0	0	0	0	0	0	0	0	0	0	0	0	0	0	0	2	0	2	1	0	0	0	1	0	0	0
Sum	12	12	154	82	222	95	12	12	154	82	222	95	12	12	154	82	222	95	12	12	154	82	222	95	12	12	154	82	222	95	12	12	154	82	222	95	12	12	154	82	222	95	12	12	154	82	222	95	12
Sum-(ucs)	6	8	94	49	119	55	4	11	82	58	116	64	4	7	50	33	64	28	8	5	72	43	122	40	5	6	87	34	133	37	4	2	69	40	115	37	5	9	94	56	137	55	5	6	87	48	132	40	7
ucs	U	U	Sil-	Sil-	Sil+	Sil+	U	U	Sil-	Sil-	Sil+	Sil+	U	U	Sil-	Sil-	Sil+	Sil+	U	U	Sil-	Sil-	Sil+	Sil+	U	U	Sil-	Sil-	Sil+	Sil+	U	U	Sil-	Sil-	Sil+	Sil+	U	U	Sil-	Sil-	Sil+	Sil+	U	U	Sil-	Sil-	Sil+	Sil+	U
	I	G	I	G	I	G	I	G	I	G	I	G	I	G	I	G	I	G	I	G	I	G	I	G	I	G	I	G	I	G	I	G	I	G	I	G	I	G	I	G	I	G	I	G	I	G	I	G	I
ucs	6	4	60	33	103	40	8	1	72	24	106	31	8	5	104	49	158	67	4	7	82	39	100	55	7	6	67	48	89	58	8	10	85	42	107	58	7	3	60	26	85	40	7	6	67	34	90	55	5
Sum	6	4	60	33	103	40	8	1	72	24	106	31	8	5	104	49	158	67	4	7	82	39	100	55	7	6	67	48	89	58	8	10	85	42	107	58	7	3	60	26	85	40	7	6	67	34	90	55	5
%	50	33.3333	38.961	40.2439	46.3964	42.1053	66.6667	8.33333	46.7532	29.2683	47.7477	32.6316	66.6667	41.6667	67.5325	59.7561	71.1712	70.5263	33.3333	58.3333	53.2468	47.561	45.045	57.8947	58.3333	50	43.5065	58.5366	40.0901	61.0526	66.6667	83.3333	55.1948	51.2195	48.1982	61.0526	58.3333	25	38.961	31.7073	38.2883	42.1053	58.3333	50	43.5065	41.4634	40.5405	57.8947	41.6667
Polycomb	U	U	Sil-	Sil-	Sil+	Sil+	U	U	Sil-	Sil-	Sil+	Sil+	U	U	Sil-	Sil-	Sil+	Sil+	U	U	Sil-	Sil-	Sil+	Sil+	U	U	Sil-	Sil-	Sil+	Sil+	U	U	Sil-	Sil-	Sil+	Sil+	U	U	Sil-	Sil-	Sil+	Sil+	U	U	Sil-	Sil-	Sil+	Sil+	U
	I	G	I	G	I	G	I	G	I	G	I	G	I	G	I	G	I	G	I	G	I	G	I	G	I	G	I	G	I	G	I	G	I	G	I	G	I	G	I	G	I	G	I	G	I	G	I	G	I
P	2	4	40	24	46	22	2	3	45	33	63	32	0	1	15	4	9	5	2	1	20	17	28	13	2	5	37	20	51	22	2	0	36	20	61	27	1	6	43	33	57	31	3	2	33	16	46	16	3
P/H	1	0	9	4	13	7	1	4	14	4	22	15	0	0	2	4	1	2	2	0	16	8	40	9	0	0	3	0	5	1	0	0	4	5	6	3	1	0	19	11	27	16	0	0	21	12	42	12	0
P/T	0	0	2	4	4	1	0	0	3	4	1	2	1	1	2	4	5	1	0	0	0	3	0	1	0	0	1	3	0	1	0	0	1	2	0	0	0	1	2	1	0	1	0	0	1	1	1	2	0
P/T/H	0	0	1	2	1	2	0	0	2	5	5	4	0	0	1	0	0	2	0	0	0	2	3	0	0	0	0	0	0	0	0	0	0	0	0	0	0	0	2	0	2	1	0	0	0	1	0	0	0
Sum	3	4	52	34	64	32	3	7	64	46	91	53	1	2	20	12	15	10	4	1	36	30	71	23	2	5	41	23	56	24	2	0	41	27	67	30	2	7	66	45	86	49	3	2	55	30	89	30	3
%	50	50	55.3191	69.3878	53.7815	58.1818	75	63.6364	78.0488	79.3103	78.4483	82.8125	25	28.5714	40	36.3636	23.4375	35.7143	50	20	50	69.7674	58.1967	57.5	40	83.3333	47.1264	67.6471	42.1053	64.8649	50	0	59.4203	67.5	58.2609	81.0811	40	77.7778	70.2128	80.3571	62.7737	89.0909	60	33.3333	63.2184	62.5	67.4242	75	42.8571
Trithorax	U	U	Sil-	Sil-	Sil+	Sil+	U	U	Sil-	Sil-	Sil+	Sil+	U	U	Sil-	Sil-	Sil+	Sil+	U	U	Sil-	Sil-	Sil+	Sil+	U	U	Sil-	Sil-	Sil+	Sil+	U	U	Sil-	Sil-	Sil+	Sil+	U	U	Sil-	Sil-	Sil+	Sil+	U	U	Sil-	Sil-	Sil+	Sil+	U
	I	G	I	G	I	G	I	G	I	G	I	G	I	G	I	G	I	G	I	G	I	G	I	G	I	G	I	G	I	G	I	G	I	G	I	G	I	G	I	G	I	G	I	G	I	G	I	G	I
T	0	0	4	7	6	9	0	0	1	2	0	2	0	2	7	5	8	6	0	0	4	0	1	1	0	0	1	1	0	2	0	0	2	2	1	1	0	0	2	1	2	0	0	2	5	5	2	3	0
T/H	1	0	1	2	5	3	0	0	0	0	1	0	1	1	1	7	4	2	0	1	0	0	1	0	0	0	1	0	1	0	0	0	0	0	0	0	0	0	0	0	0	0	0	0	6	1	3	0	0
P/T	0	0	2	4	4	1	0	0	3	4	1	2	1	1	2	4	5	1	0	0	0	3	0	1	0	0	1	3	0	1	0	0	1	2	0	0	0	1	2	1	0	1	0	0	1	1	1	2	0
P/T/H	0	0	1	2	1	2	0	0	2	5	5	4	0	0	1	0	0	2	0	0	0	2	3	0	0	0	0	0	0	0	0	0	0	0	0	0	0	0	2	0	2	1	0	0	0	1	0	0	0
Sum	1	0	8	15	16	15	0	0	6	11	7	8	2	4	11	16	17	11	0	1	4	5	5	2	0	0	3	4	1	3	0	0	3	4	1	1	0	1	6	2	4	2	0	2	12	8	6	5	0
%	16.6667	0	8.51064	30.6122	13.4454	27.2727	0	0	7.31707	18.9655	6.03448	12.5	50	57.1429	22	48.4848	26.5625	39.2857	0	20	5.55556	11.6279	4.09836	5	0	0	3.44828	11.7647	0.75188	8.10811	0	0	4.34783	10	0.869565	2.7027	0	11.1111	6.38298	3.57143	2.91971	3.63636	0	33.3333	13.7931	16.6667	4.54545	12.5	0
HP-Suvar39I	U	U	Sil-	Sil-	Sil+	Sil+	U	U	Sil-	Sil-	Sil+	Sil+	U	U	Sil-	Sil-	Sil+	Sil+	U	U	Sil-	Sil-	Sil+	Sil+	U	U	Sil-	Sil-	Sil+	Sil+	U	U	Sil-	Sil-	Sil+	Sil+	U	U	Sil-	Sil-	Sil+	Sil+	U	U	Sil-	Sil-	Sil+	Sil+	U
	I	G	I	G	I	G	I	G	I	G	I	G	I	G	I	G	I	G	I	G	I	G	I	G	I	G	I	G	I	G	I	G	I	G	I	G	I	G	I	G	I	G	I	G	I	G	I	G	I
H	2	4	37	6	44	11	1	4	17	10	24	9	2	2	22	9	37	10	4	3	32	13	49	16	3	1	44	10	76	11	2	2	26	11	47	6	3	2	26	10	49	6	2	2	21	12	38	7	4
T/H	1	0	1	2	5	3	0	0	0	0	1	0	1	1	1	7	4	2	0	1	0	0	1	0	0	0	1	0	1	0	0	0	0	0	0	0	0	0	0	0	0	0	0	0	6	1	3	0	0
P/H	1	0	9	4	13	7	1	4	14	4	22	15	0	0	2	4	1	2	2	0	16	8	40	9	0	0	3	0	5	1	0	0	4	5	6	3	1	0	19	11	27	16	0	0	21	12	42	12	0
P/T/H	0	0	1	2	1	2	0	0	2	5	5	4	0	0	1	0	0	2	0	0	0	2	3	0	0	0	0	0	0	0	0	0	0	0	0	0	0	0	2	0	2	1	0	0	0	1	0	0	0
Sum	4	4	48	14	63	23	2	8	33	19	52	28	3	3	26	20	42	16	6	4	48	23	93	25	3	1	48	10	82	12	2	2	30	16	53	9	4	2	47	21	78	23	2	2	48	26	83	19	4
%	66.6667	50	51.0638	28.5714	52.9412	41.8182	50	72.7273	40.2439	32.7586	44.8276	43.75	75	42.8571	52	60.6061	65.625	57.1429	75	80	66.6667	53.4884	76.2295	62.5	60	16.6667	55.1724	29.4118	61.6541	32.4324	50	100	43.4783	40	46.087	24.3243	80	22.2222	50	37.5	56.9343	41.8182	40	33.3333	55.1724	54.1667	62.8788	47.5	57.1429
[truncated: 35 more columns]

## Sheet: S2b. Hsmar2
	Dnd41						GM12878						H1.hESC						HeLa.S3						HepG2						HMEC						HSMM						HSMMtube						HUVEC
Chromatin states	U	U	Sil-	Sil-	Sil+	Sil+	U	U	Sil-	Sil-	Sil+	Sil+	U	U	Sil-	Sil-	Sil+	Sil+	U	U	Sil-	Sil-	Sil+	Sil+	U	U	Sil-	Sil-	Sil+	Sil+	U	U	Sil-	Sil-	Sil+	Sil+	U	U	Sil-	Sil-	Sil+	Sil+	U	U	Sil-	Sil-	Sil+	Sil+	U
	I	G	I	G	I	G	I	G	I	G	I	G	I	G	I	G	I	G	I	G	I	G	I	G	I	G	I	G	I	G	I	G	I	G	I	G	I	G	I	G	I	G	I	G	I	G	I	G	I
ucs	28	22	126	97	173	109	30	19	141	89	190	94	46	25	219	140	284	170	27	25	145	119	191	130	31	20	133	119	169	152	34	28	169	131	209	149	27	17	132	94	149	88	22	23	133	88	160	122	22
H	10	5	52	23	75	29	4	5	27	20	32	17	8	8	32	21	72	21	16	6	61	19	90	37	17	8	81	24	143	28	11	5	40	23	73	20	13	6	53	25	83	17	9	7	39	23	60	26	22
T	2	1	8	18	9	14	0	1	0	1	2	2	6	6	10	14	12	24	0	2	2	5	2	5	0	7	1	8	3	4	1	0	4	2	1	11	0	1	0	0	2	1	2	2	5	7	2	5	0
T/H	2	2	5	3	20	6	1	0	1	1	1	1	1	0	2	2	6	5	0	0	0	2	2	0	0	0	0	1	0	3	0	1	3	0	4	0	0	1	1	1	0	0	1	1	4	5	8	4	0
P	19	9	64	40	98	67	19	11	90	53	135	90	3	5	9	6	15	8	10	6	41	25	66	32	16	9	52	28	72	43	16	10	56	31	104	53	17	13	63	48	101	93	19	6	66	44	100	50	19
P/H	2	4	21	8	22	9	10	9	18	17	37	22	0	2	6	3	10	6	10	6	29	18	51	31	0	2	10	7	15	5	2	2	7	2	7	4	7	7	27	18	64	33	11	7	33	17	72	29	1
P/T	1	2	3	2	6	5	0	1	1	6	4	3	0	0	0	4	4	4	1	0	1	2	1	0	1	0	4	4	1	5	1	0	2	3	4	2	1	0	4	4	2	5	0	0	0	3	0	2	1
P/T/H	1	1	2	1	2	1	1	0	3	5	4	11	1	0	3	2	2	2	1	1	2	2	2	5	0	0	0	1	2	0	0	0	0	0	3	1	0	1	1	2	4	3	1	0	1	5	3	2	0
Sum	65	46	281	192	405	240	65	46	281	192	405	240	65	46	281	192	405	240	65	46	281	192	405	240	65	46	281	192	405	240	65	46	281	192	405	240	65	46	281	192	405	240	65	46	281	192	405	240	65
Sum-(ucs)	37	24	155	95	232	131	35	27	140	103	215	146	19	21	62	52	121	70	38	21	136	73	214	110	34	26	148	73	236	88	31	18	112	61	196	91	38	29	149	98	256	152	43	23	148	104	245	118	43
ucs	U	U	Sil-	Sil-	Sil+	Sil+	U	U	Sil-	Sil-	Sil+	Sil+	U	U	Sil-	Sil-	Sil+	Sil+	U	U	Sil-	Sil-	Sil+	Sil+	U	U	Sil-	Sil-	Sil+	Sil+	U	U	Sil-	Sil-	Sil+	Sil+	U	U	Sil-	Sil-	Sil+	Sil+	U	U	Sil-	Sil-	Sil+	Sil+	U
	I	G	I	G	I	G	I	G	I	G	I	G	I	G	I	G	I	G	I	G	I	G	I	G	I	G	I	G	I	G	I	G	I	G	I	G	I	G	I	G	I	G	I	G	I	G	I	G	I
ucs	28	22	126	97	173	109	30	19	141	89	190	94	46	25	219	140	284	170	27	25	145	119	191	130	31	20	133	119	169	152	34	28	169	131	209	149	27	17	132	94	149	88	22	23	133	88	160	122	22
Sum	28	22	126	97	173	109	30	19	141	89	190	94	46	25	219	140	284	170	27	25	145	119	191	130	31	20	133	119	169	152	34	28	169	131	209	149	27	17	132	94	149	88	22	23	133	88	160	122	22
%	43.0769	47.8261	44.8399	50.5208	42.716	45.4167	46.1538	41.3043	50.1779	46.3542	46.9136	39.1667	70.7692	54.3478	77.9359	72.9167	70.1235	70.8333	41.5385	54.3478	51.6014	61.9792	47.1605	54.1667	47.6923	43.4783	47.331	61.9792	41.7284	63.3333	52.3077	60.8696	60.1423	68.2292	51.6049	62.0833	41.5385	36.9565	46.9751	48.9583	36.7901	36.6667	33.8462	50	47.331	45.8333	39.5062	50.8333	33.8462
Polycomb	U	U	Sil-	Sil-	Sil+	Sil+	U	U	Sil-	Sil-	Sil+	Sil+	U	U	Sil-	Sil-	Sil+	Sil+	U	U	Sil-	Sil-	Sil+	Sil+	U	U	Sil-	Sil-	Sil+	Sil+	U	U	Sil-	Sil-	Sil+	Sil+	U	U	Sil-	Sil-	Sil+	Sil+	U	U	Sil-	Sil-	Sil+	Sil+	U
	I	G	I	G	I	G	I	G	I	G	I	G	I	G	I	G	I	G	I	G	I	G	I	G	I	G	I	G	I	G	I	G	I	G	I	G	I	G	I	G	I	G	I	G	I	G	I	G	I
P	19	9	64	40	98	67	19	11	90	53	135	90	3	5	9	6	15	8	10	6	41	25	66	32	16	9	52	28	72	43	16	10	56	31	104	53	17	13	63	48	101	93	19	6	66	44	100	50	19
P/H	2	4	21	8	22	9	10	9	18	17	37	22	0	2	6	3	10	6	10	6	29	18	51	31	0	2	10	7	15	5	2	2	7	2	7	4	7	7	27	18	64	33	11	7	33	17	72	29	1
P/T	1	2	3	2	6	5	0	1	1	6	4	3	0	0	0	4	4	4	1	0	1	2	1	0	1	0	4	4	1	5	1	0	2	3	4	2	1	0	4	4	2	5	0	0	0	3	0	2	1
P/T/H	1	1	2	1	2	1	1	0	3	5	4	11	1	0	3	2	2	2	1	1	2	2	2	5	0	0	0	1	2	0	0	0	0	0	3	1	0	1	1	2	4	3	1	0	1	5	3	2	0
Sum	23	16	90	51	128	82	30	21	112	81	180	126	4	7	18	15	31	20	22	13	73	47	120	68	17	11	66	40	90	53	19	12	65	36	118	60	25	21	95	72	171	134	31	13	100	69	175	83	21
%	62.1622	66.6667	58.0645	53.6842	55.1724	62.5954	85.7143	77.7778	80	78.6408	83.7209	86.3014	21.0526	33.3333	29.0323	28.8462	25.6198	28.5714	57.8947	61.9048	53.6765	64.3836	56.0748	61.8182	50	42.3077	44.5946	54.7945	38.1356	60.2273	61.2903	66.6667	58.0357	59.0164	60.2041	65.9341	65.7895	72.4138	63.7584	73.4694	66.7969	88.1579	72.093	56.5217	67.5676	66.3462	71.4286	70.339	48.8372
Trithorax	U	U	Sil-	Sil-	Sil+	Sil+	U	U	Sil-	Sil-	Sil+	Sil+	U	U	Sil-	Sil-	Sil+	Sil+	U	U	Sil-	Sil-	Sil+	Sil+	U	U	Sil-	Sil-	Sil+	Sil+	U	U	Sil-	Sil-	Sil+	Sil+	U	U	Sil-	Sil-	Sil+	Sil+	U	U	Sil-	Sil-	Sil+	Sil+	U
	I	G	I	G	I	G	I	G	I	G	I	G	I	G	I	G	I	G	I	G	I	G	I	G	I	G	I	G	I	G	I	G	I	G	I	G	I	G	I	G	I	G	I	G	I	G	I	G	I
T	2	1	8	18	9	14	0	1	0	1	2	2	6	6	10	14	12	24	0	2	2	5	2	5	0	7	1	8	3	4	1	0	4	2	1	11	0	1	0	0	2	1	2	2	5	7	2	5	0
T/H	2	2	5	3	20	6	1	0	1	1	1	1	1	0	2	2	6	5	0	0	0	2	2	0	0	0	0	1	0	3	0	1	3	0	4	0	0	1	1	1	0	0	1	1	4	5	8	4	0
P/T	1	2	3	2	6	5	0	1	1	6	4	3	0	0	0	4	4	4	1	0	1	2	1	0	1	0	4	4	1	5	1	0	2	3	4	2	1	0	4	4	2	5	0	0	0	3	0	2	1
P/T/H	1	1	2	1	2	1	1	0	3	5	4	11	1	0	3	2	2	2	1	1	2	2	2	5	0	0	0	1	2	0	0	0	0	0	3	1	0	1	1	2	4	3	1	0	1	5	3	2	0
Sum	6	6	18	24	37	26	2	2	5	13	11	17	8	6	15	22	24	35	2	3	5	11	7	10	1	7	5	14	6	12	2	1	9	5	12	14	1	3	6	7	8	9	4	3	10	20	13	13	1
%	16.2162	25	11.6129	25.2632	15.9483	19.8473	5.71429	7.40741	3.57143	12.6214	5.11628	11.6438	42.1053	28.5714	24.1935	42.3077	19.8347	50	5.26316	14.2857	3.67647	15.0685	3.27103	9.09091	2.94118	26.9231	3.37838	19.1781	2.54237	13.6364	6.45161	5.55556	8.03571	8.19672	6.12245	15.3846	2.63158	10.3448	4.02685	7.14286	3.125	5.92105	9.30233	13.0435	6.75676	19.2308	5.30612	11.0169	2.32558
HP-Suvar39I	U	U	Sil-	Sil-	Sil+	Sil+	U	U	Sil-	Sil-	Sil+	Sil+	U	U	Sil-	Sil-	Sil+	Sil+	U	U	Sil-	Sil-	Sil+	Sil+	U	U	Sil-	Sil-	Sil+	Sil+	U	U	Sil-	Sil-	Sil+	Sil+	U	U	Sil-	Sil-	Sil+	Sil+	U	U	Sil-	Sil-	Sil+	Sil+	U
	I	G	I	G	I	G	I	G	I	G	I	G	I	G	I	G	I	G	I	G	I	G	I	G	I	G	I	G	I	G	I	G	I	G	I	G	I	G	I	G	I	G	I	G	I	G	I	G	I
H	10	5	52	23	75	29	4	5	27	20	32	17	8	8	32	21	72	21	16	6	61	19	90	37	17	8	81	24	143	28	11	5	40	23	73	20	13	6	53	25	83	17	9	7	39	23	60	26	22
T/H	2	2	5	3	20	6	1	0	1	1	1	1	1	0	2	2	6	5	0	0	0	2	2	0	0	0	0	1	0	3	0	1	3	0	4	0	0	1	1	1	0	0	1	1	4	5	8	4	0
P/H	2	4	21	8	22	9	10	9	18	17	37	22	0	2	6	3	10	6	10	6	29	18	51	31	0	2	10	7	15	5	2	2	7	2	7	4	7	7	27	18	64	33	11	7	33	17	72	29	1
P/T/H	1	1	2	1	2	1	1	0	3	5	4	11	1	0	3	2	2	2	1	1	2	2	2	5	0	0	0	1	2	0	0	0	0	0	3	1	0	1	1	2	4	3	1	0	1	5	3	2	0
Sum	15	12	80	35	119	45	16	14	49	43	74	51	10	10	43	28	90	34	27	13	92	41	145	73	17	10	91	33	160	36	13	8	50	25	87	25	20	15	82	46	151	53	22	15	77	50	143	61	23
%	40.5405	50	51.6129	36.8421	51.2931	34.3511	45.7143	51.8519	35	41.7476	34.4186	34.9315	52.6316	47.619	69.3548	53.8462	74.3802	48.5714	71.0526	61.9048	67.6471	56.1644	67.757	66.3636	50	38.4615	61.4865	45.2055	67.7966	40.9091	41.9355	44.4444	44.6429	40.9836	44.3878	27.4725	52.6316	51.7241	55.0336	46.9388	58.9844	34.8684	51.1628	65.2174	52.027	48.0769	58.3673	51.6949	53.4884
[truncated: 35 more columns]
